# Supplementary material for: Whole animal matrix-assisted laser desorption/ionization time-of-flight (MALDI-TOF) mass spectrometry of ticks – Are spectra of Ixodes ricinus nymphs influenced by environmental, spatial, and temporal factors?
Source: PLoS One. 2019 Jan 15;14(1):e0210590. doi: 10.1371/journal.pone.0210590 (PMC6333373; doi:10.1371/journal.pone.0210590)
Supplement: S2 Table — Detailed presentation of the model parameters in Fig 2 calculated with ClinProTools. (XLSX) [file pone.0210590.s003.xlsx]

## Sheet: 6 vs 7
Bruker Logo						Bruker Logo						Bruker Logo						Bruker Logo
ClinProt Model						ClinProt Model						ClinProt Model						ClinProt Model
Name:	GA_1gegen2					Name:	QC_1gegen2					Name:	SNN_1gegen2					Name:	SVM_1gegen2
Date/Time:	2018-07-20T11:39:50.989+02:00					Date/Time:	2018-07-20T11:40:53.561+02:00					Date/Time:	2018-07-20T11:40:34.037+02:00					Date/Time:	2018-07-20T11:40:14.247+02:00
GUID:	2674f558-105c-45af-b7b7-0c00f332de60					GUID:	ab1deaf0-85e0-4626-8842-473dc66d48e5					GUID:	7cfe349e-0313-4b05-9024-cb9371077ac7					GUID:	c70bbb87-8535-4162-9075-29cb239cb173
ClinProTools Version:	2.2 build 83					ClinProTools Version:	2.2 build 83					ClinProTools Version:	2.2 build 83					ClinProTools Version:	2.2 build 83
Model Generation Classes						Model Generation Classes						Model Generation Classes						Model Generation Classes
Class 1:	K:\AG Karger\A034\1Vosswinkel_Wiese_MV_Fruehling_10					Class 1:	K:\AG Karger\A034\1Vosswinkel_Wiese_MV_Fruehling_10					Class 1:	K:\AG Karger\A034\1Vosswinkel_Wiese_MV_Fruehling_10					Class 1:	K:\AG Karger\A034\1Vosswinkel_Wiese_MV_Fruehling_10
Class 2:	K:\AG Karger\A034\2Vosswinkel_Wiese_MV_Herbst_10					Class 2:	K:\AG Karger\A034\2Vosswinkel_Wiese_MV_Herbst_10					Class 2:	K:\AG Karger\A034\2Vosswinkel_Wiese_MV_Herbst_10					Class 2:	K:\AG Karger\A034\2Vosswinkel_Wiese_MV_Herbst_10
Cross Validation						Cross Validation						Cross Validation						Cross Validation
Percent Leave Out:	0.5					Percent Leave Out:	0.5					Percent Leave Out:	0.5					Percent Leave Out:	0.5
Number of Iterations:	10					Number of Iterations:	10					Number of Iterations:	10					Number of Iterations:	10
Overall:	66.72 %					Overall:	75.91 %					Overall:	71.99 %					Overall:	77.46 %
Class 1:	78.72 %					Class 1:	71.43 %					Class 1:	71.43 %					Class 1:	85.11 %
Class 2:	54.72 %					Class 2:	80.39 %					Class 2:	72.55 %					Class 2:	69.81 %
Recognition Capability						Recognition Capability						Recognition Capability						Recognition Capability
Overall:	1					Overall:	0.95					Overall:	1					Overall:	1
Class 1:	1					Class 1:	1					Class 1:	1					Class 1:	1
Class 2:	1					Class 2:	0.9					Class 2:	1					Class 2:	1
Integration Regions used for Classification						Integration Regions used for Classification						Integration Regions used for Classification						Integration Regions used for Classification
Index	Mass	Start Mass	End Mass	Weight		Index	Mass	Start Mass	End Mass	Weight		Index	Mass	Start Mass	End Mass	Weight		Index	Mass	Start Mass	End Mass	Weight
11	5730.18	5714.29	5779.6	1.20531		11	5730.18	5714.29	5779.6	0.0298727		11	5730.18	5714.29	5779.6	0.271945		1	2454.46	2443.52	2462.59	0.658301
16	9985.62	9888.22	10008.2	0.816443		14	6407.69	6358.75	6473.17	0.173893		17	10131.1	10106	10238.7	0.247837		5	4911.42	4889.65	4924.58	0.860539
5	4911.42	4889.65	4924.58	0.687686		16	9985.62	9888.22	10008.2	0.173893		5	4911.42	4889.65	4924.58	0.196107		9	5583.85	5547.59	5605.15	1.03989
19	11241.3	11204.1	11343.9	0.501157								1	2454.46	2443.52	2462.59	0.111316		11	5730.18	5714.29	5779.6	1.09891
14	6407.69	6358.75	6473.17	0.76667		Resolution						10	5622.64	5605.15	5673.24	0.0527343		12	6199.9	6182.81	6213.15	1.00472
9	5583.85	5547.59	5605.15	0.482929		Resolution:	800					19	11241.3	11204.1	11343.9	0.0509226		16	9985.62	9888.22	10008.2	1.13225
4	4708.81	4684.24	4726.21	0.154849		Base Line:	top hat					6	4970.15	4942.09	4978.81	0.0328716		17	10131.1	10106	10238.7	1.0697
12	6199.9	6182.81	6213.15	0.604833		Minimal Baseline Width:	0.1					9	5583.85	5547.59	5605.15	0.0178101
8	5068.62	5054.26	5123.79	0.288312		Loading Spectra Collection						8	5068.62	5054.26	5123.79	0.0119785		Resolution
2	3328.24	3316.28	3351.6	0.159492		Data Reduction Filter:	true					12	6199.9	6182.81	6213.15	0.00464382		Resolution:	800
						Data Reduction Factor:	5					4	4708.81	4684.24	4726.21	0.00183517		Base Line:	top hat
Resolution						Minimal Mass:	500											Minimal Baseline Width:	0.1
Resolution:	800					Maximal Mass:	20000					Resolution						Loading Spectra Collection
Base Line:	top hat					Null Spectra Exclusion:	true					Resolution:	800					Data Reduction Filter:	true
Minimal Baseline Width:	0.1					Noise Spectra Exclusion:	true					Base Line:	top hat					Data Reduction Factor:	5
Loading Spectra Collection						Noise Threshold:						Minimal Baseline Width:	0.1					Minimal Mass:	500
Data Reduction Filter:	true					Noise Exclusion:	true					Loading Spectra Collection						Maximal Mass:	20000
Data Reduction Factor:	5					Adduct/Polymer Spectra Exclusion:	true					Data Reduction Filter:	true					Null Spectra Exclusion:	true
Minimal Mass:	500					Exclusion Threshold:	1					Data Reduction Factor:	5					Noise Spectra Exclusion:	true
Maximal Mass:	20000					Adduct/Polymer Parameters:						Minimal Mass:	500					Noise Threshold:
Null Spectra Exclusion:	true						Na	21.98	1			Maximal Mass:	20000					Noise Exclusion:	true
Noise Spectra Exclusion:	true						Mg	23.3	1			Null Spectra Exclusion:	true					Adduct/Polymer Spectra Exclusion:	true
Noise Threshold:							K	38.09	1			Noise Spectra Exclusion:	true					Exclusion Threshold:	1
Noise Exclusion:	true						PEG	44	1			Noise Threshold:						Adduct/Polymer Parameters:
Adduct/Polymer Spectra Exclusion:	true						PPG	58	1			Noise Exclusion:	true						Na	21.98	1
Exclusion Threshold:	1						Oxidation	16	1			Adduct/Polymer Spectra Exclusion:	true						Mg	23.3	1
Adduct/Polymer Parameters:						Adduct/Polymer Exclusion:	medium and high					Exclusion Threshold:	1						K	38.09	1
	Na	21.98	1			Support Spectra Grouping:	true					Adduct/Polymer Parameters:							PEG	44	1
	Mg	23.3	1			Similarity Selection:	true						Na	21.98	1				PPG	58	1
	K	38.09	1			Similarity Exclusion:	true						Mg	23.3	1				Oxidation	16	1
	PEG	44	1			Smoothing							K	38.09	1			Adduct/Polymer Exclusion:	medium and high
	PPG	58	1			Smoothing Width (Da):	2						PEG	44	1			Support Spectra Grouping:	true
	Oxidation	16	1			Cycles:	10						PPG	58	1			Similarity Selection:	true
Adduct/Polymer Exclusion:	medium and high					Recalibration							Oxidation	16	1			Similarity Exclusion:	true
Support Spectra Grouping:	true					Recalibrate:	true					Adduct/Polymer Exclusion:	medium and high					Smoothing
Similarity Selection:	true					Max Peak Shift:	0.2 %					Support Spectra Grouping:	true					Smoothing Width (Da):	2
Similarity Exclusion:	true					Match to Calibrant Peaks:	0.1					Similarity Selection:	true					Cycles:	10
Smoothing						Exclude not Recalibratable Spectra	true					Similarity Exclusion:	true					Recalibration
Smoothing Width (Da):	2					Average Peak List Calculation						Smoothing						Recalibrate:	true
Cycles:	10					Relative Threshold Base Peak:	0.05					Smoothing Width (Da):	2					Max Peak Shift:	0.2 %
Recalibration						Signal to Noise Threshold:	2					Cycles:	10					Match to Calibrant Peaks:	0.1
Recalibrate:	true					Limit Peak Number:	true					Recalibration						Exclude not Recalibratable Spectra	true
Max Peak Shift:	0.2 %					Max Peak Number:	100					Recalibrate:	true					Average Peak List Calculation
Match to Calibrant Peaks:	0.1					Peak Sort Mode:	signal to noise					Max Peak Shift:	0.2 %					Relative Threshold Base Peak:	0.05
Exclude not Recalibratable Spectra	true					Peak Calculation						Match to Calibrant Peaks:	0.1					Signal to Noise Threshold:	2
Average Peak List Calculation						Use Areas:	true					Exclude not Recalibratable Spectra	true					Limit Peak Number:	true
Relative Threshold Base Peak:	0.05					Integration Type:	end point level					Average Peak List Calculation						Max Peak Number:	100
Signal to Noise Threshold:	2					Peak Selection						Relative Threshold Base Peak:	0.05					Peak Sort Mode:	signal to noise
Limit Peak Number:	true					Use All Peaks:	true					Signal to Noise Threshold:	2					Peak Calculation
Max Peak Number:	100					Sort Mode:	delta average arithmetic					Limit Peak Number:	true					Use Areas:	true
Peak Sort Mode:	signal to noise					Model Generation						Max Peak Number:	100					Integration Type:	end point level
Peak Calculation						Algorithm:	Quick Classifier					Peak Sort Mode:	signal to noise					Peak Selection
Use Areas:	true					Sort Mode:	p value tta					Peak Calculation						Use All Peaks:	true
Integration Type:	end point level											Use Areas:	true					Sort Mode:	delta average arithmetic
Peak Selection						Eingefügt aus <file://C:\BDAL\ClinProTools_2_2\Files\ClinProtModel0153.xml>						Integration Type:	end point level					Model Generation
Use All Peaks:	true											Peak Selection						Algorithm:	Support Vector Machine
Sort Mode:	delta average arithmetic											Use All Peaks:	true					Automatic Best Peak Detection:	true
Model Generation												Sort Mode:	delta average arithmetic					Number of Neighbors:	3
Algorithm:	Genetic Algorithm											Model Generation
Maximal Number of Best Peaks:	10											Algorithm:	SNN					Eingefügt aus <file://C:\BDAL\ClinProTools_2_2\Files\ClinProtModel0155.xml>
Automatic Detection of Initial Number of Peak Combinations:	true											UpperLimit of Cycles:	1000
Maximal Number of Generations:	3											Automatic Number of Prototypes Detection:	true
Mutation Rate:	0.2
Crossover Rate:	0.5											Eingefügt aus <file://C:\BDAL\ClinProTools_2_2\Files\ClinProtModel0154.xml>
Use Varying Random Seed:	false
Number of Neighbors:	3
Eingefügt aus <file://C:\BDAL\ClinProTools_2_2\Files\ClinProtModel0152.xml>

## Sheet: 6 vs 4
Bruker Logo						Bruker Logo						Bruker Logo						Bruker Logo
ClinProt Model						ClinProt Model						ClinProt Model						ClinProt Model
Name:	GA_1gegen3					Name:	QC_1gegen3					Name:	SNN_1gegen3					Name:	SVM_1gegen3
Date/Time:	2018-07-19T13:43:38.965+02:00					Date/Time:	2018-07-19T13:45:00.203+02:00					Date/Time:	2018-07-19T13:44:39.842+02:00					Date/Time:	2018-07-19T13:44:11.721+02:00
GUID:	92410d6c-447e-42c5-ad3d-6488658e28d4					GUID:	436ab1f1-50ae-4ee1-b909-e1c8b7b87b3e					GUID:	171a5c70-f8fa-4f7c-b964-2f3fd24bcf7a					GUID:	e93d7e5e-153f-4f63-bca0-954dbcdfc0fb
ClinProTools Version:	2.2 build 83					ClinProTools Version:	2.2 build 83					ClinProTools Version:	2.2 build 83					ClinProTools Version:	2.2 build 83
Model Generation Classes						Model Generation Classes						Model Generation Classes						Model Generation Classes
Class 1:	K:\AG Karger\A034\1Vosswinkel_Wiese_MV_Fruehling_10					Class 1:	K:\AG Karger\A034\1Vosswinkel_Wiese_MV_Fruehling_10					Class 1:	K:\AG Karger\A034\1Vosswinkel_Wiese_MV_Fruehling_10					Class 1:	K:\AG Karger\A034\1Vosswinkel_Wiese_MV_Fruehling_10
Class 2:	K:\AG Karger\A034\3Gross_Quassow_Wald_MV_Frueling_10					Class 2:	K:\AG Karger\A034\3Gross_Quassow_Wald_MV_Frueling_10					Class 2:	K:\AG Karger\A034\3Gross_Quassow_Wald_MV_Frueling_10					Class 2:	K:\AG Karger\A034\3Gross_Quassow_Wald_MV_Frueling_10
Cross Validation						Cross Validation						Cross Validation						Cross Validation
Percent Leave Out:	0.5					Percent Leave Out:	0.5					Percent Leave Out:	0.5					Percent Leave Out:	0.5
Number of Iterations:	10					Number of Iterations:	10					Number of Iterations:	10					Number of Iterations:	10
Overall:	66.22 %					Overall:	62.89 %					Overall:	62.14 %					Overall:	63.39 %
Class 1:	53.19 %					Class 1:	57.14 %					Class 1:	69.39 %					Class 1:	53.19 %
Class 2:	79.25 %					Class 2:	68.63 %					Class 2:	54.9 %					Class 2:	73.58 %
Recognition Capability						Recognition Capability						Recognition Capability						Recognition Capability
Overall:	0.95					Overall:	0.85					Overall:	0.95					Overall:	0.9
Class 1:	0.9					Class 1:	0.8					Class 1:	0.9					Class 1:	1
Class 2:	1					Class 2:	0.9					Class 2:	1					Class 2:	0.8
Integration Regions used for Classification						Integration Regions used for Classification						Integration Regions used for Classification						Integration Regions used for Classification
Index	Mass	Start Mass	End Mass	Weight		Index	Mass	Start Mass	End Mass	Weight		Index	Mass	Start Mass	End Mass	Weight		Index	Mass	Start Mass	End Mass	Weight
7	4969.59	4941.82	4978.54	0.191457		3	3327.78	3315.75	3351.08	0.0445664		14	6307.83	6270.37	6340.59	0.335349		9	5067.56	5054.01	5121.92	1.1251
10	5583.62	5533.9	5603.27	0.206826		9	5067.56	5054.01	5121.92	0.0445664		21	12811.4	12681.6	12892	0.152059		14	6307.83	6270.37	6340.59	1.61251
9	5067.56	5054.01	5121.92	0.969223		17	9985.67	9901.87	10008.3	0.0445664		10	5583.62	5533.9	5603.27	0.133438		17	9985.67	9901.87	10008.3	1.2007
14	6307.83	6270.37	6340.59	0.69625								19	11164.8	11074.9	11182.6	0.0958644
8	4993.23	4978.54	5028.25	0.89663		Resolution						20	11240.3	11204.2	11322.2	0.0799087		Resolution
5	4708.54	4682.38	4727.47	0.345054		Resolution:	800					17	9985.67	9901.87	10008.3	0.0721219		Resolution:	800
3	3327.78	3315.75	3351.08	0.984313		Base Line:	top hat					6	4911.03	4890.96	4924.31	0.0657322		Base Line:	top hat
13	6199.8	6177.35	6213.05	0.195663		Minimal Baseline Width:	0.1					3	3327.78	3315.75	3351.08	0.0304551		Minimal Baseline Width:	0.1
18	10131.3	10108.4	10199.8	0.965301		Loading Spectra Collection						8	4993.23	4978.54	5028.25	0.0198834		Loading Spectra Collection
4	4271.42	4246.32	4298.17	0.178993		Data Reduction Filter:	true					5	4708.54	4682.38	4727.47	0.0151879		Data Reduction Filter:	true
						Data Reduction Factor:	5											Data Reduction Factor:	5
Resolution						Minimal Mass:	500					Resolution						Minimal Mass:	500
Resolution:	800					Maximal Mass:	20000					Resolution:	800					Maximal Mass:	20000
Base Line:	top hat					Null Spectra Exclusion:	true					Base Line:	top hat					Null Spectra Exclusion:	true
Minimal Baseline Width:	0.1					Noise Spectra Exclusion:	true					Minimal Baseline Width:	0.1					Noise Spectra Exclusion:	true
Loading Spectra Collection						Noise Threshold:						Loading Spectra Collection						Noise Threshold:
Data Reduction Filter:	true					Noise Exclusion:	true					Data Reduction Filter:	true					Noise Exclusion:	true
Data Reduction Factor:	5					Adduct/Polymer Spectra Exclusion:	true					Data Reduction Factor:	5					Adduct/Polymer Spectra Exclusion:	true
Minimal Mass:	500					Exclusion Threshold:	1					Minimal Mass:	500					Exclusion Threshold:	1
Maximal Mass:	20000					Adduct/Polymer Parameters:						Maximal Mass:	20000					Adduct/Polymer Parameters:
Null Spectra Exclusion:	true						Na	21.98	1			Null Spectra Exclusion:	true						Na	21.98	1
Noise Spectra Exclusion:	true						Mg	23.3	1			Noise Spectra Exclusion:	true						Mg	23.3	1
Noise Threshold:							K	38.09	1			Noise Threshold:							K	38.09	1
Noise Exclusion:	true						PEG	44	1			Noise Exclusion:	true						PEG	44	1
Adduct/Polymer Spectra Exclusion:	true						PPG	58	1			Adduct/Polymer Spectra Exclusion:	true						PPG	58	1
Exclusion Threshold:	1						Oxidation	16	1			Exclusion Threshold:	1						Oxidation	16	1
Adduct/Polymer Parameters:						Adduct/Polymer Exclusion:	medium and high					Adduct/Polymer Parameters:						Adduct/Polymer Exclusion:	medium and high
	Na	21.98	1			Support Spectra Grouping:	true						Na	21.98	1			Support Spectra Grouping:	true
	Mg	23.3	1			Similarity Selection:	true						Mg	23.3	1			Similarity Selection:	true
	K	38.09	1			Similarity Exclusion:	true						K	38.09	1			Similarity Exclusion:	true
	PEG	44	1			Smoothing							PEG	44	1			Smoothing
	PPG	58	1			Smoothing Width (Da):	2						PPG	58	1			Smoothing Width (Da):	2
	Oxidation	16	1			Cycles:	10						Oxidation	16	1			Cycles:	10
Adduct/Polymer Exclusion:	medium and high					Recalibration						Adduct/Polymer Exclusion:	medium and high					Recalibration
Support Spectra Grouping:	true					Recalibrate:	true					Support Spectra Grouping:	true					Recalibrate:	true
Similarity Selection:	true					Max Peak Shift:	0.2 %					Similarity Selection:	true					Max Peak Shift:	0.2 %
Similarity Exclusion:	true					Match to Calibrant Peaks:	0.1					Similarity Exclusion:	true					Match to Calibrant Peaks:	0.1
Smoothing						Exclude not Recalibratable Spectra	false					Smoothing						Exclude not Recalibratable Spectra	false
Smoothing Width (Da):	2					Average Peak List Calculation						Smoothing Width (Da):	2					Average Peak List Calculation
Cycles:	10					Relative Threshold Base Peak:	0.05					Cycles:	10					Relative Threshold Base Peak:	0.05
Recalibration						Signal to Noise Threshold:	2					Recalibration						Signal to Noise Threshold:	2
Recalibrate:	true					Limit Peak Number:	true					Recalibrate:	true					Limit Peak Number:	true
Max Peak Shift:	0.2 %					Max Peak Number:	100					Max Peak Shift:	0.2 %					Max Peak Number:	100
Match to Calibrant Peaks:	0.1					Peak Sort Mode:	signal to noise					Match to Calibrant Peaks:	0.1					Peak Sort Mode:	signal to noise
Exclude not Recalibratable Spectra	false					Peak Calculation						Exclude not Recalibratable Spectra	false					Peak Calculation
Average Peak List Calculation						Use Areas:	true					Average Peak List Calculation						Use Areas:	true
Relative Threshold Base Peak:	0.05					Integration Type:	end point level					Relative Threshold Base Peak:	0.05					Integration Type:	end point level
Signal to Noise Threshold:	2					Peak Selection						Signal to Noise Threshold:	2					Peak Selection
Limit Peak Number:	true					Use All Peaks:	true					Limit Peak Number:	true					Use All Peaks:	true
Max Peak Number:	100					Sort Mode:	delta average arithmetic					Max Peak Number:	100					Sort Mode:	delta average arithmetic
Peak Sort Mode:	signal to noise					Model Generation						Peak Sort Mode:	signal to noise					Model Generation
Peak Calculation						Algorithm:	Quick Classifier					Peak Calculation						Algorithm:	Support Vector Machine
Use Areas:	true					Sort Mode:	p value tta					Use Areas:	true					Automatic Best Peak Detection:	true
Integration Type:	end point level											Integration Type:	end point level					Number of Neighbors:	3
Peak Selection						Eingefügt aus <file://C:\BDAL\ClinProTools_2_2\Files\ClinProtModel0157.xml>						Peak Selection
Use All Peaks:	true											Use All Peaks:	true					Eingefügt aus <file://C:\BDAL\ClinProTools_2_2\Files\ClinProtModel0160.xml>
Sort Mode:	delta average arithmetic											Sort Mode:	delta average arithmetic
Model Generation												Model Generation
Algorithm:	Genetic Algorithm											Algorithm:	SNN
Maximal Number of Best Peaks:	10											UpperLimit of Cycles:	1000
Automatic Detection of Initial Number of Peak Combinations:	true											Automatic Number of Prototypes Detection:	true
Maximal Number of Generations:	3
Mutation Rate:	0.2											Eingefügt aus <file://C:\BDAL\ClinProTools_2_2\Files\ClinProtModel0158.xml>
Crossover Rate:	0.5
Use Varying Random Seed:	false
Number of Neighbors:	3
Eingefügt aus <file://C:\BDAL\ClinProTools_2_2\Files\ClinProtModel0156.xml>

## Sheet: 6 vs 5
Bruker Logo						Bruker Logo						Bruker Logo						Bruker Logo
ClinProt Model						ClinProt Model						ClinProt Model						ClinProt Model
Name:	GA_1gegen4					Name:	QC_1gegen4					Name:	SNN_1gegen4					Name:	SVM_1gegen4
Date/Time:	2018-07-19T14:03:59.164+02:00					Date/Time:	2018-07-19T14:05:04.472+02:00					Date/Time:	2018-07-19T14:04:43.660+02:00					Date/Time:	2018-07-19T14:04:22.489+02:00
GUID:	a9709d43-6138-4a0a-b5cf-72273248dd17					GUID:	ea9d66d6-4df0-433c-816a-25744aea6e73					GUID:	703b6d4b-aef0-4478-86f7-47f9a43d2f9e					GUID:	e5f39741-7fdf-4302-95fa-75ad70697ecd
ClinProTools Version:	2.2 build 83					ClinProTools Version:	2.2 build 83					ClinProTools Version:	2.2 build 83					ClinProTools Version:	2.2 build 83
Model Generation Classes						Model Generation Classes						Model Generation Classes						Model Generation Classes
Class 1:	K:\AG Karger\A034\1Vosswinkel_Wiese_MV_Fruehling_10					Class 1:	K:\AG Karger\A034\1Vosswinkel_Wiese_MV_Fruehling_10					Class 1:	K:\AG Karger\A034\1Vosswinkel_Wiese_MV_Fruehling_10					Class 1:	K:\AG Karger\A034\1Vosswinkel_Wiese_MV_Fruehling_10
Class 2:	K:\AG Karger\A034\4Gross_Quassow_Wald_MV_Sommer_30					Class 2:	K:\AG Karger\A034\4Gross_Quassow_Wald_MV_Sommer_30					Class 2:	K:\AG Karger\A034\4Gross_Quassow_Wald_MV_Sommer_30					Class 2:	K:\AG Karger\A034\4Gross_Quassow_Wald_MV_Sommer_30
Cross Validation						Cross Validation						Cross Validation						Cross Validation
Percent Leave Out:	0.5					Percent Leave Out:	0.5					Percent Leave Out:	0.5					Percent Leave Out:	0.5
Number of Iterations:	10					Number of Iterations:	10					Number of Iterations:	10					Number of Iterations:	10
Overall:	83.23 %					Overall:	77.21 %					Overall:	79.89 %					Overall:	87.46 %
Class 1:	74.51 %					Class 1:	80.77 %					Class 1:	69.23 %					Class 1:	84.31 %
Class 2:	91.95 %					Class 2:	73.65 %					Class 2:	90.54 %					Class 2:	90.6 %
Recognition Capability						Recognition Capability						Recognition Capability						Recognition Capability
Overall:	1					Overall:	96.67 %					Overall:	1					Overall:	1
Class 1:	1					Class 1:	1					Class 1:	1					Class 1:	1
Class 2:	1					Class 2:	93.33 %					Class 2:	1					Class 2:	1
Integration Regions used for Classification						Integration Regions used for Classification						Integration Regions used for Classification						Integration Regions used for Classification
Index	Mass	Start Mass	End Mass	Weight		Index	Mass	Start Mass	End Mass	Weight		Index	Mass	Start Mass	End Mass	Weight		Index	Mass	Start Mass	End Mass	Weight
22	11163.7	11079.6	11182.5	0.917878		1	2453.65	2441.1	2470.31	0.000224501		21	10130.1	10106.1	10236.5	0.0425917		1	2453.65	2441.1	2470.31	1.16011
20	9984.87	9915.44	10006	0.827065		2	2482.54	2470.31	2490.62	0.381902		1	2453.65	2441.1	2470.31	0.0423412		3	2593.49	2580.78	2607.33	1.15094
4	3327.79	3315.28	3359.81	0.571596		3	2593.49	2580.78	2607.33	9.66924e+08		24	12810.1	12681.3	12889.2	0.0420856		4	3327.79	3315.28	3359.81	0.921159
21	10130.1	10106.1	10236.5	1.22371		4	3327.79	3315.28	3359.81	0.125721		3	2593.49	2580.78	2607.33	0.041999		6	4647.86	4634.16	4658.89	0.845258
16	6199.42	6177.28	6212.98	0.495781		6	4647.86	4634.16	4658.89	0.00672177		4	3327.79	3315.28	3359.81	0.0419272		9	4910.8	4889.15	4924.09	0.880307
6	4647.86	4634.16	4658.89	0.672637		7	4671.53	4658.89	4683.68	0.00451403		22	11163.7	11079.6	11182.5	0.0418136		21	10130.1	10106.1	10236.5	0.971418
8	4708.33	4692.99	4727.23	0.220983		9	4910.8	4889.15	4924.09	0.000224501		23	11241	11201.7	11319.7	0.0418013		24	12810.1	12681.3	12889.2	1.44747
1	2453.65	2441.1	2470.31	1.05769		10	4931.56	4925.68	4943.2	0.167033		17	6307.48	6268.51	6342.34	0.0416195
14	5583.35	5548.96	5604.84	0.277235		11	4968.9	4943.2	4978.34	0.143063		15	5622.42	5604.84	5672.95	0.0416094		Resolution
7	4671.53	4658.89	4683.68	0.684738		14	5583.35	5548.96	5604.84	0.373385		9	4910.8	4889.15	4924.09	0.0416074		Resolution:	800
						16	6199.42	6177.28	6212.98	0.143063		6	4647.86	4634.16	4658.89	0.0415889		Base Line:	top hat
Resolution						17	6307.48	6268.51	6342.34	0.00433165		11	4968.9	4943.2	4978.34	0.0415632		Minimal Baseline Width:	0.1
Resolution:	800					18	6407.24	6358.61	6449.35	0.145298		20	9984.87	9915.44	10006	0.0415522		Loading Spectra Collection
Base Line:	top hat					20	9984.87	9915.44	10006	0.00433165		7	4671.53	4658.89	4683.68	0.0415314		Data Reduction Filter:	true
Minimal Baseline Width:	0.1					21	10130.1	10106.1	10236.5	0.0015319		16	6199.42	6177.28	6212.98	0.0415276		Data Reduction Factor:	5
Loading Spectra Collection						22	11163.7	11079.6	11182.5	0.00153212		12	4992.89	4978.34	5029.66	0.0415133		Minimal Mass:	500
Data Reduction Filter:	true					24	12810.1	12681.3	12889.2	0.0015319		19	6519.47	6491.3	6535.23	0.041502		Maximal Mass:	20000
Data Reduction Factor:	5											18	6407.24	6358.61	6449.35	0.0414666		Null Spectra Exclusion:	true
Minimal Mass:	500					Resolution						10	4931.56	4925.68	4943.2	0.0414623		Noise Spectra Exclusion:	true
Maximal Mass:	20000					Resolution:	800					2	2482.54	2470.31	2490.62	0.0414327		Noise Threshold:
Null Spectra Exclusion:	true					Base Line:	top hat					13	5068.11	5053.81	5123.36	0.041424		Noise Exclusion:	true
Noise Spectra Exclusion:	true					Minimal Baseline Width:	0.1					5	4271.27	4247.48	4296.38	0.0414056		Adduct/Polymer Spectra Exclusion:	true
Noise Threshold:						Loading Spectra Collection						8	4708.33	4692.99	4727.23	0.0414026		Exclusion Threshold:	1
Noise Exclusion:	true					Data Reduction Filter:	true											Adduct/Polymer Parameters:
Adduct/Polymer Spectra Exclusion:	true					Data Reduction Factor:	5					Resolution							Na	21.98	1
Exclusion Threshold:	1					Minimal Mass:	500					Resolution:	800						Mg	23.3	1
Adduct/Polymer Parameters:						Maximal Mass:	20000					Base Line:	top hat						K	38.09	1
	Na	21.98	1			Null Spectra Exclusion:	true					Minimal Baseline Width:	0.1						PEG	44	1
	Mg	23.3	1			Noise Spectra Exclusion:	true					Loading Spectra Collection							PPG	58	1
	K	38.09	1			Noise Threshold:						Data Reduction Filter:	true						Oxidation	16	1
	PEG	44	1			Noise Exclusion:	true					Data Reduction Factor:	5					Adduct/Polymer Exclusion:	medium and high
	PPG	58	1			Adduct/Polymer Spectra Exclusion:	true					Minimal Mass:	500					Support Spectra Grouping:	true
	Oxidation	16	1			Exclusion Threshold:	1					Maximal Mass:	20000					Similarity Selection:	true
Adduct/Polymer Exclusion:	medium and high					Adduct/Polymer Parameters:						Null Spectra Exclusion:	true					Similarity Exclusion:	true
Support Spectra Grouping:	true						Na	21.98	1			Noise Spectra Exclusion:	true					Smoothing
Similarity Selection:	true						Mg	23.3	1			Noise Threshold:						Smoothing Width (Da):	2
Similarity Exclusion:	true						K	38.09	1			Noise Exclusion:	true					Cycles:	10
Smoothing							PEG	44	1			Adduct/Polymer Spectra Exclusion:	true					Recalibration
Smoothing Width (Da):	2						PPG	58	1			Exclusion Threshold:	1					Recalibrate:	true
Cycles:	10						Oxidation	16	1			Adduct/Polymer Parameters:						Max Peak Shift:	0.2 %
Recalibration						Adduct/Polymer Exclusion:	medium and high						Na	21.98	1			Match to Calibrant Peaks:	0.1
Recalibrate:	true					Support Spectra Grouping:	true						Mg	23.3	1			Exclude not Recalibratable Spectra	false
Max Peak Shift:	0.2 %					Similarity Selection:	true						K	38.09	1			Average Peak List Calculation
Match to Calibrant Peaks:	0.1					Similarity Exclusion:	true						PEG	44	1			Relative Threshold Base Peak:	0.05
Exclude not Recalibratable Spectra	false					Smoothing							PPG	58	1			Signal to Noise Threshold:	2
Average Peak List Calculation						Smoothing Width (Da):	2						Oxidation	16	1			Limit Peak Number:	true
Relative Threshold Base Peak:	0.05					Cycles:	10					Adduct/Polymer Exclusion:	medium and high					Max Peak Number:	100
Signal to Noise Threshold:	2					Recalibration						Support Spectra Grouping:	true					Peak Sort Mode:	signal to noise
Limit Peak Number:	true					Recalibrate:	true					Similarity Selection:	true					Peak Calculation
Max Peak Number:	100					Max Peak Shift:	0.2 %					Similarity Exclusion:	true					Use Areas:	true
Peak Sort Mode:	signal to noise					Match to Calibrant Peaks:	0.1					Smoothing						Integration Type:	end point level
Peak Calculation						Exclude not Recalibratable Spectra	false					Smoothing Width (Da):	2					Peak Selection
Use Areas:	true					Average Peak List Calculation						Cycles:	10					Use All Peaks:	true
Integration Type:	end point level					Relative Threshold Base Peak:	0.05					Recalibration						Sort Mode:	delta average arithmetic
Peak Selection						Signal to Noise Threshold:	2					Recalibrate:	true					Model Generation
Use All Peaks:	true					Limit Peak Number:	true					Max Peak Shift:	0.2 %					Algorithm:	Support Vector Machine
Sort Mode:	delta average arithmetic					Max Peak Number:	100					Match to Calibrant Peaks:	0.1					Automatic Best Peak Detection:	true
Model Generation						Peak Sort Mode:	signal to noise					Exclude not Recalibratable Spectra	false					Number of Neighbors:	3
Algorithm:	Genetic Algorithm					Peak Calculation						Average Peak List Calculation
Maximal Number of Best Peaks:	10					Use Areas:	true					Relative Threshold Base Peak:	0.05					Eingefügt aus <file://C:\BDAL\ClinProTools_2_2\Files\ClinProtModel0166.xml>
Automatic Detection of Initial Number of Peak Combinations:	true					Integration Type:	end point level					Signal to Noise Threshold:	2
Maximal Number of Generations:	3					Peak Selection						Limit Peak Number:	true
Mutation Rate:	0.2					Use All Peaks:	true					Max Peak Number:	100
Crossover Rate:	0.5					Sort Mode:	delta average arithmetic					Peak Sort Mode:	signal to noise
Use Varying Random Seed:	false					Model Generation						Peak Calculation
Number of Neighbors:	3					Algorithm:	Quick Classifier					Use Areas:	true
						Sort Mode:	p value tta					Integration Type:	end point level
Eingefügt aus <file://C:\BDAL\ClinProTools_2_2\Files\ClinProtModel0161.xml>												Peak Selection
						Eingefügt aus <file://C:\BDAL\ClinProTools_2_2\Files\ClinProtModel0163.xml>						Use All Peaks:	true
												Sort Mode:	delta average arithmetic
												Model Generation
												Algorithm:	SNN
												UpperLimit of Cycles:	1000
												Automatic Number of Prototypes Detection:	true
												Eingefügt aus <file://C:\BDAL\ClinProTools_2_2\Files\ClinProtModel0164.xml>

## Sheet: 5 vs 1 
Bruker Logo						Bruker Logo						Bruker Logo						Bruker Logo
ClinProt Model						ClinProt Model						ClinProt Model						ClinProt Model
Name:	GA_4gegen5					Name:	QC_4gegen5					Name:	SNN_4gegen5					Name:	SVM_4gegen5
Date/Time:	2018-07-19T12:00:55.287+02:00					Date/Time:	2018-07-19T12:02:19.338+02:00					Date/Time:	2018-07-19T12:01:54.335+02:00					Date/Time:	2018-07-19T12:01:31.328+02:00
GUID:	a7db1a1f-acaa-43a5-9118-2ae30a39c4ed					GUID:	508097e5-aee0-41e8-96ae-c0feaf2fff24					GUID:	3dcd868c-118a-4e0d-a611-3c8d87bfbde1					GUID:	c93c8f49-4190-47de-8ca9-899562ac210d
ClinProTools Version:	2.2 build 83					ClinProTools Version:	2.2 build 83					ClinProTools Version:	2.2 build 83					ClinProTools Version:	2.2 build 83
Model Generation Classes						Model Generation Classes						Model Generation Classes						Model Generation Classes
Class 1:	K:\AG Karger\A034\4Gross_Quassow_Wald_MV_Sommer_30					Class 1:	K:\AG Karger\A034\4Gross_Quassow_Wald_MV_Sommer_30					Class 1:	K:\AG Karger\A034\4Gross_Quassow_Wald_MV_Sommer_30					Class 1:	K:\AG Karger\A034\4Gross_Quassow_Wald_MV_Sommer_30
Class 2:	K:\AG Karger\A034\5Hausach_Wald_BW_Sommer_29					Class 2:	K:\AG Karger\A034\5Hausach_Wald_BW_Sommer_29					Class 2:	K:\AG Karger\A034\5Hausach_Wald_BW_Sommer_29					Class 2:	K:\AG Karger\A034\5Hausach_Wald_BW_Sommer_29
Cross Validation						Cross Validation						Cross Validation						Cross Validation
Percent Leave Out:	0.5					Percent Leave Out:	0.5					Percent Leave Out:	0.5					Percent Leave Out:	0.5
Number of Iterations:	10					Number of Iterations:	10					Number of Iterations:	10					Number of Iterations:	10
Overall:	68.04 %					Overall:	67.36 %					Overall:	65.28 %					Overall:	61.52 %
Class 1:	73.57 %					Class 1:	68.06 %					Class 1:	63.89 %					Class 1:	69.29 %
Class 2:	62.5 %					Class 2:	66.67 %					Class 2:	66.67 %					Class 2:	53.75 %
Recognition Capability						Recognition Capability						Recognition Capability						Recognition Capability
Overall:	86.44 %					Overall:	78.05 %					Overall:	89.77 %					Overall:	89.83 %
Class 1:	86.67 %					Class 1:	73.33 %					Class 1:	93.33 %					Class 1:	0.9
Class 2:	86.21 %					Class 2:	82.76 %					Class 2:	86.21 %					Class 2:	89.66 %
Integration Regions used for Classification						Integration Regions used for Classification						Integration Regions used for Classification						Integration Regions used for Classification
Index	Mass	Start Mass	End Mass	Weight		Index	Mass	Start Mass	End Mass	Weight		Index	Mass	Start Mass	End Mass	Weight		Index	Mass	Start Mass	End Mass	Weight
15	4992.02	4978.01	5043.83	0.631436		4	3257.68	3235.44	3282.04	0.0249479		20	6307.29	6286.4	6342.27	0.125633		4	3257.68	3235.44	3282.04	0.60489
19	6198.44	6173.61	6212.88	0.243626		5	3326.77	3315.9	3357.81	0.0338573		19	6198.44	6173.61	6212.88	0.116211		6	4270.5	4248.48	4297.4	0.595304
16	5068.3	5053.5	5121.44	0.493406		15	4992.02	4978.01	5043.83	0.0157653		3	2592.43	2575.32	2604.16	0.106271		16	5068.3	5053.5	5121.44	0.62426
12	4910.45	4888.81	4923.76	0.121403		16	5068.3	5053.5	5121.44	0.0338573		18	5622.16	5604.63	5676.17	0.0965424		17	5582.95	5548.74	5604.63	1.00584
23	9121.48	9088.83	9136.47	0.501419		17	5582.95	5548.74	5604.63	0.00882952		21	6407.02	6358.54	6469.34	0.0864717		18	5622.16	5604.63	5676.17	0.895528
7	4647.22	4633.76	4658.5	0.261394		22	6519.22	6489.42	6542.52	0.0249479		14	4968.26	4942.87	4978.01	0.0827316		23	9121.48	9088.83	9136.47	1.1278
24	9984.93	9920.23	10004	0.409824		23	9121.48	9088.83	9136.47	0.0338573		13	4930.54	4925.35	4942.87	0.0774104		26	11164	11094.2	11182.8	0.672139
22	6519.22	6489.42	6542.52	0.564402		26	11164	11094.2	11182.8	0.0249479		12	4910.45	4888.81	4923.76	0.0710236
28	12811	12712.2	12832.8	0.181192								10	4826.34	4806.7	4839.78	0.0674989		Resolution
4	3257.68	3235.44	3282.04	0.550826		Resolution						2	2481.17	2470.55	2492.01	0.0486012		Resolution:	800
						Resolution:	800					23	9121.48	9088.83	9136.47	0.0359214		Base Line:	top hat
Resolution						Base Line:	top hat					17	5582.95	5548.74	5604.63	0.028297		Minimal Baseline Width:	0.1
Resolution:	800					Minimal Baseline Width:	0.1					25	10130	10108.7	10213.9	0.0229743		Loading Spectra Collection
Base Line:	top hat					Loading Spectra Collection						28	12811	12712.2	12832.8	0.0149835		Data Reduction Filter:	true
Minimal Baseline Width:	0.1					Data Reduction Filter:	true					26	11164	11094.2	11182.8	0.00679211		Data Reduction Factor:	5
Loading Spectra Collection						Data Reduction Factor:	5					6	4270.5	4248.48	4297.4	0.00627859		Minimal Mass:	500
Data Reduction Filter:	true					Minimal Mass:	500					16	5068.3	5053.5	5121.44	0.00593862		Maximal Mass:	20000
Data Reduction Factor:	5					Maximal Mass:	20000					8	4670.86	4658.5	4683.29	0.00022527		Null Spectra Exclusion:	true
Minimal Mass:	500					Null Spectra Exclusion:	true					15	4992.02	4978.01	5043.83	0.000194509		Noise Spectra Exclusion:	true
Maximal Mass:	20000					Noise Spectra Exclusion:	true											Noise Threshold:
Null Spectra Exclusion:	true					Noise Threshold:						Resolution						Noise Exclusion:	true
Noise Spectra Exclusion:	true					Noise Exclusion:	true					Resolution:	800					Adduct/Polymer Spectra Exclusion:	true
Noise Threshold:						Adduct/Polymer Spectra Exclusion:	true					Base Line:	top hat					Exclusion Threshold:	1
Noise Exclusion:	true					Exclusion Threshold:	1					Minimal Baseline Width:	0.1					Adduct/Polymer Parameters:
Adduct/Polymer Spectra Exclusion:	true					Adduct/Polymer Parameters:						Loading Spectra Collection							Na	21.98	1
Exclusion Threshold:	1						Na	21.98	1			Data Reduction Filter:	true						Mg	23.3	1
Adduct/Polymer Parameters:							Mg	23.3	1			Data Reduction Factor:	5						K	38.09	1
	Na	21.98	1				K	38.09	1			Minimal Mass:	500						PEG	44	1
	Mg	23.3	1				PEG	44	1			Maximal Mass:	20000						PPG	58	1
	K	38.09	1				PPG	58	1			Null Spectra Exclusion:	true						Oxidation	16	1
	PEG	44	1				Oxidation	16	1			Noise Spectra Exclusion:	true					Adduct/Polymer Exclusion:	medium and high
	PPG	58	1			Adduct/Polymer Exclusion:	medium and high					Noise Threshold:						Support Spectra Grouping:	true
	Oxidation	16	1			Support Spectra Grouping:	true					Noise Exclusion:	true					Similarity Selection:	true
Adduct/Polymer Exclusion:	medium and high					Similarity Selection:	true					Adduct/Polymer Spectra Exclusion:	true					Similarity Exclusion:	true
Support Spectra Grouping:	true					Similarity Exclusion:	true					Exclusion Threshold:	1					Smoothing
Similarity Selection:	true					Smoothing						Adduct/Polymer Parameters:						Smoothing Width (Da):	2
Similarity Exclusion:	true					Smoothing Width (Da):	2						Na	21.98	1			Cycles:	10
Smoothing						Cycles:	10						Mg	23.3	1			Recalibration
Smoothing Width (Da):	2					Recalibration							K	38.09	1			Recalibrate:	true
Cycles:	10					Recalibrate:	true						PEG	44	1			Max Peak Shift:	0.2 %
Recalibration						Max Peak Shift:	0.2 %						PPG	58	1			Match to Calibrant Peaks:	0.1
Recalibrate:	true					Match to Calibrant Peaks:	0.1						Oxidation	16	1			Exclude not Recalibratable Spectra	false
Max Peak Shift:	0.2 %					Exclude not Recalibratable Spectra	false					Adduct/Polymer Exclusion:	medium and high					Average Peak List Calculation
Match to Calibrant Peaks:	0.1					Average Peak List Calculation						Support Spectra Grouping:	true					Relative Threshold Base Peak:	0.05
Exclude not Recalibratable Spectra	false					Relative Threshold Base Peak:	0.05					Similarity Selection:	true					Signal to Noise Threshold:	2
Average Peak List Calculation						Signal to Noise Threshold:	2					Similarity Exclusion:	true					Limit Peak Number:	true
Relative Threshold Base Peak:	0.05					Limit Peak Number:	true					Smoothing						Max Peak Number:	100
Signal to Noise Threshold:	2					Max Peak Number:	100					Smoothing Width (Da):	2					Peak Sort Mode:	signal to noise
Limit Peak Number:	true					Peak Sort Mode:	signal to noise					Cycles:	10					Peak Calculation
Max Peak Number:	100					Peak Calculation						Recalibration						Use Areas:	true
Peak Sort Mode:	signal to noise					Use Areas:	true					Recalibrate:	true					Integration Type:	end point level
Peak Calculation						Integration Type:	end point level					Max Peak Shift:	0.2 %					Peak Selection
Use Areas:	true					Peak Selection						Match to Calibrant Peaks:	0.1					Use All Peaks:	true
Integration Type:	end point level					Use All Peaks:	true					Exclude not Recalibratable Spectra	false					Sort Mode:	delta average arithmetic
Peak Selection						Sort Mode:	delta average arithmetic					Average Peak List Calculation						Model Generation
Use All Peaks:	true					Model Generation						Relative Threshold Base Peak:	0.05					Algorithm:	Support Vector Machine
Sort Mode:	delta average arithmetic					Algorithm:	Quick Classifier					Signal to Noise Threshold:	2					Automatic Best Peak Detection:	true
Model Generation						Sort Mode:	p value tta					Limit Peak Number:	true					Number of Neighbors:	3
Algorithm:	Genetic Algorithm											Max Peak Number:	100
Maximal Number of Best Peaks:	10					Eingefügt aus <file://C:\BDAL\ClinProTools_2_2\Files\ClinProtModel0168.xml>						Peak Sort Mode:	signal to noise					Eingefügt aus <file://C:\BDAL\ClinProTools_2_2\Files\ClinProtModel0170.xml>
Automatic Detection of Initial Number of Peak Combinations:	true											Peak Calculation
Maximal Number of Generations:	3											Use Areas:	true
Mutation Rate:	0.2											Integration Type:	end point level
Crossover Rate:	0.5											Peak Selection
Use Varying Random Seed:	false											Use All Peaks:	true
Number of Neighbors:	3											Sort Mode:	delta average arithmetic
												Model Generation
Eingefügt aus <file://C:\BDAL\ClinProTools_2_2\Files\ClinProtModel0167.xml>												Algorithm:	SNN
												UpperLimit of Cycles:	1000
												Automatic Number of Prototypes Detection:	true
												Eingefügt aus <file://C:\BDAL\ClinProTools_2_2\Files\ClinProtModel0169.xml>

## Sheet: 5 vs 2
Bruker Logo						Bruker Logo						Bruker Logo						Bruker Logo
ClinProt Model						ClinProt Model						ClinProt Model						ClinProt Model
Name:	GA_4gegen6_					Name:	QC_4gegen6_					Name:	SNN_4gegen6_					Name:	SVM_4gegen6_
Date/Time:	2018-07-25T13:41:35.261+02:00					Date/Time:	2018-07-25T13:42:48.953+02:00					Date/Time:	2018-07-25T13:42:18.627+02:00					Date/Time:	2018-07-25T13:41:57.084+02:00
GUID:	6065b32c-68c2-4d88-8626-94453a541541					GUID:	fa638eac-74bf-48e2-9e9c-0e2dad068072					GUID:	1a594e05-b137-4bb3-976a-d7b0417de84f					GUID:	14a95d07-a47a-4767-9ba4-a364119a2f05
ClinProTools Version:	2.2 build 83					ClinProTools Version:	2.2 build 83					ClinProTools Version:	2.2 build 83					ClinProTools Version:	2.2 build 83
Model Generation Classes						Model Generation Classes						Model Generation Classes						Model Generation Classes
Class 1:	K:\AG Karger\A034\4Gross_Quassow_Wald_MV_Sommer_30					Class 1:	K:\AG Karger\A034\4Gross_Quassow_Wald_MV_Sommer_30					Class 1:	K:\AG Karger\A034\4Gross_Quassow_Wald_MV_Sommer_30					Class 1:	K:\AG Karger\A034\4Gross_Quassow_Wald_MV_Sommer_30
Class 2:	K:\AG Karger\A034\6Loderhof_Wald_BY_Sommer_10					Class 2:	K:\AG Karger\A034\6Loderhof_Wald_BY_Sommer_10					Class 2:	K:\AG Karger\A034\6Loderhof_Wald_BY_Sommer_10					Class 2:	K:\AG Karger\A034\6Loderhof_Wald_BY_Sommer_10
Cross Validation						Cross Validation						Cross Validation						Cross Validation
Percent Leave Out:	0.5					Percent Leave Out:	0.5					Percent Leave Out:	0.5					Percent Leave Out:	0.5
Number of Iterations:	10					Number of Iterations:	10					Number of Iterations:	10					Number of Iterations:	10
Overall:	0.52					Overall:	46.45 %					Overall:	0.51					Overall:	52.67 %
Class 1:	0.72					Class 1:	52.9 %					Class 1:	46.45 %					Class 1:	83.33 %
Class 2:	0.32					Class 2:	0.4					Class 2:	55.56 %					Class 2:	0.22
Recognition Capability						Recognition Capability						Recognition Capability						Recognition Capability
Overall:	71.67 %					Overall:	0.7					Overall:	0.55					Overall:	88.33 %
Class 1:	93.33 %					Class 1:	0.5					Class 1:	1					Class 1:	96.67 %
Class 2:	0.5					Class 2:	0.9					Class 2:	0.1					Class 2:	0.8
Integration Regions used for Classification						Integration Regions used for Classification						Integration Regions used for Classification						Integration Regions used for Classification
Index	Mass	Start Mass	End Mass	Weight		Index	Mass	Start Mass	End Mass	Weight		Index	Mass	Start Mass	End Mass	Weight		Index	Mass	Start Mass	End Mass	Weight
4	3258.87	3238.55	3283.86	0.472606		3	2593.46	2576	2604.84	0.0523625		3	2593.46	2576	2604.84	0.0523625		1	2453.72	2442.04	2465.62	0.0523625
10	4826.56	4806.91	4838.4	0.274432								21	6519.05					3	2593.46	2576	2604.84
3	2593.46	2576	2604.84	0.720462		Resolution						22	9984.33					5	3327.37	3315.11	3360.95
1	2453.72	2442.04	2465.62	0.238066		Resolution:	800					24	11163.6					7	4647.64	4634	4658.73
7	4647.64	4634	4658.73	0.584115		Base Line:	top hat					10	4826.56					8	4671.21	4658.73	4683.52
18	6198.33	6175.34	6211.04	0.235228		Minimal Baseline Width:	0.1					4	3258.87					9	4707.96	4694.39	4725.51
21	6519.05	6489.32	6535.07	0.353331		Loading Spectra Collection						26	12810.3					26	12810.3	12711.7	12832.2
12	4930.77	4925.53	4943.05	0.0649632		Data Reduction Filter:	true					23	10128.6
2	2482.21	2470.12	2491.57	0.0672239		Data Reduction Factor:	5					16	5583.11					Resolution
26	12810.3	12711.7	12832.2	0.455476		Minimal Mass:	500					8	4671.21					Resolution:	800
						Maximal Mass:	20000					25	11242.3					Base Line:	top hat
Resolution						Null Spectra Exclusion:	true					12	4930.77					Minimal Baseline Width:	0.1
Resolution:	800					Noise Spectra Exclusion:	true					19	6307.4					Loading Spectra Collection
Base Line:	top hat					Noise Threshold:						5	3327.37					Data Reduction Filter:	true
Minimal Baseline Width:	0.1					Noise Exclusion:	true					15	5070.14					Data Reduction Factor:	5
Loading Spectra Collection						Adduct/Polymer Spectra Exclusion:	true					7	4647.64					Minimal Mass:	500
Data Reduction Filter:	true					Exclusion Threshold:	1					18	6198.33					Maximal Mass:	20000
Data Reduction Factor:	5					Adduct/Polymer Parameters:						14	4992.32					Null Spectra Exclusion:	true
Minimal Mass:	500						Na	21.98	1			9	4707.96	21.98	1			Noise Spectra Exclusion:	true
Maximal Mass:	20000						Mg	23.3	1			20	6406.97	23.3	1			Noise Threshold:
Null Spectra Exclusion:	true						K	38.09	1			17	5622.57	38.09	1			Noise Exclusion:	true
Noise Spectra Exclusion:	true						PEG	44	1			11	4910.74	44	1			Adduct/Polymer Spectra Exclusion:	true
Noise Threshold:							PPG	58	1					58	1			Exclusion Threshold:	1
Noise Exclusion:	true						Oxidation	16	1			Resolution		16	1			Adduct/Polymer Parameters:
Adduct/Polymer Spectra Exclusion:	true					Adduct/Polymer Exclusion:	medium and high					Resolution:	800						Na	21.98	1
Exclusion Threshold:	1					Support Spectra Grouping:	true					Base Line:	top hat						Mg	23.3	1
Adduct/Polymer Parameters:						Similarity Selection:	true					Minimal Baseline Width:	0.1						K	38.09	1
	Na	21.98	1			Similarity Exclusion:	true					Loading Spectra Collection							PEG	44	1
	Mg	23.3	1			Smoothing						Data Reduction Filter:	true						PPG	58	1
	K	38.09	1			Smoothing Width (Da):	2					Data Reduction Factor:	5						Oxidation	16	1
	PEG	44	1			Cycles:	10					Minimal Mass:	500					Adduct/Polymer Exclusion:	medium and high
	PPG	58	1			Recalibration						Maximal Mass:	20000					Support Spectra Grouping:	true
	Oxidation	16	1			Recalibrate:	true					Null Spectra Exclusion:	true					Similarity Selection:	true
Adduct/Polymer Exclusion:	medium and high					Max Peak Shift:	0.2 %					Noise Spectra Exclusion:	true					Similarity Exclusion:	true
Support Spectra Grouping:	true					Match to Calibrant Peaks:	0.1					Noise Threshold:						Smoothing
Similarity Selection:	true					Exclude not Recalibratable Spectra	true					Noise Exclusion:	true					Smoothing Width (Da):	2
Similarity Exclusion:	true					Average Peak List Calculation						Adduct/Polymer Spectra Exclusion:	true					Cycles:	10
Smoothing						Relative Threshold Base Peak:	0.05					Exclusion Threshold:	1					Recalibration
Smoothing Width (Da):	2					Signal to Noise Threshold:	2					Adduct/Polymer Parameters:						Recalibrate:	true
Cycles:	10					Limit Peak Number:	true						Na					Max Peak Shift:	0.2 %
Recalibration						Max Peak Number:	100						Mg					Match to Calibrant Peaks:	0.1
Recalibrate:	true					Peak Sort Mode:	signal to noise						K					Exclude not Recalibratable Spectra	true
Max Peak Shift:	0.2 %					Peak Calculation							PEG					Average Peak List Calculation
Match to Calibrant Peaks:	0.1					Use Areas:	true						PPG					Relative Threshold Base Peak:	0.05
Exclude not Recalibratable Spectra	true					Integration Type:	end point level						Oxidation					Signal to Noise Threshold:	2
Average Peak List Calculation						Peak Selection						Adduct/Polymer Exclusion:	medium and high					Limit Peak Number:	true
Relative Threshold Base Peak:	0.05					Use All Peaks:	true					Support Spectra Grouping:	true					Max Peak Number:	100
Signal to Noise Threshold:	2					Sort Mode:	delta average arithmetic					Similarity Selection:	true					Peak Sort Mode:	signal to noise
Limit Peak Number:	true					Model Generation						Similarity Exclusion:	true					Peak Calculation
Max Peak Number:	100					Algorithm:	Quick Classifier					Smoothing						Use Areas:	true
Peak Sort Mode:	signal to noise					Sort Mode:	p value tta					Smoothing Width (Da):	2					Integration Type:	end point level
Peak Calculation												Cycles:	10					Peak Selection
Use Areas:	true					Eingefügt aus <file://C:\BDAL\ClinProTools_2_2\Files\ClinProtModel0181.xml>						Recalibration						Use All Peaks:	true
Integration Type:	end point level
Peak Selection
Use All Peaks:	true
Sort Mode:	delta average arithmetic
Model Generation
Algorithm:	Genetic Algorithm
Maximal Number of Best Peaks:	10
Automatic Detection of Initial Number of Peak Combinations:	true
Maximal Number of Generations:	3
Mutation Rate:	0.2
Crossover Rate:	0.5
Use Varying Random Seed:	false
Number of Neighbors:	3
Eingefügt aus <file://C:\BDAL\ClinProTools_2_2\Files\ClinProtModel0178.xml>

## Sheet: 4 vs 1
Bruker Logo						Bruker Logo						Bruker Logo						Bruker Logo
ClinProt Model						ClinProt Model						ClinProt Model						ClinProt Model
Name:	GA_3gegen5					Name:	QC_3gegen5					Name:	SNN_3gegen5					Name:	SVM_3gegen5
Date/Time:	2018-07-19T14:18:58.811+02:00					Date/Time:	2018-07-19T14:20:33.241+02:00					Date/Time:	2018-07-19T14:20:32.757+02:00					Date/Time:	2018-07-19T14:20:32.039+02:00
GUID:	46f4d5b7-2c94-4946-b045-019b97af29b8					GUID:	1c686691-b3f5-40fc-adee-d5a8b657176c					GUID:	5605da6f-41ab-439c-bab9-0fa8b1a86818					GUID:	d9f329d5-23f5-4d5d-a954-36aa2a3d55b8
ClinProTools Version:	2.2 build 83					ClinProTools Version:	2.2 build 83					ClinProTools Version:	2.2 build 83					ClinProTools Version:	2.2 build 83
Model Generation Classes						Model Generation Classes						Model Generation Classes						Model Generation Classes
Class 1:	K:\AG Karger\A034\3Gross_Quassow_Wald_MV_Frueling_10					Class 1:	K:\AG Karger\A034\3Gross_Quassow_Wald_MV_Frueling_10					Class 1:	K:\AG Karger\A034\3Gross_Quassow_Wald_MV_Frueling_10					Class 1:	K:\AG Karger\A034\3Gross_Quassow_Wald_MV_Frueling_10
Class 2:	K:\AG Karger\A034\5Hausach_Wald_BW_Sommer_29					Class 2:	K:\AG Karger\A034\5Hausach_Wald_BW_Sommer_29					Class 2:	K:\AG Karger\A034\5Hausach_Wald_BW_Sommer_29					Class 2:	K:\AG Karger\A034\5Hausach_Wald_BW_Sommer_29
Cross Validation						Cross Validation						Cross Validation						Cross Validation
Percent Leave Out:	0.5					Percent Leave Out:	0.5					Percent Leave Out:	0.5					Percent Leave Out:	0.5
Number of Iterations:	10					Number of Iterations:	10					Number of Iterations:	10					Number of Iterations:	10
Overall:	84.41 %					Overall:	80.3 %					Overall:	76.96 %					Overall:	85.14 %
Class 1:	76.92 %					Class 1:	66.04 %					Class 1:	81.13 %					Class 1:	0.75
Class 2:	91.89 %					Class 2:	94.56 %					Class 2:	72.79 %					Class 2:	95.27 %
Recognition Capability						Recognition Capability						Recognition Capability						Recognition Capability
Overall:	1					Overall:	93.28 %					Overall:	98.28 %					Overall:	1
Class 1:	1					Class 1:	0.9					Class 1:	1					Class 1:	1
Class 2:	1					Class 2:	96.55 %					Class 2:	96.55 %					Class 2:	1
Integration Regions used for Classification						Integration Regions used for Classification						Integration Regions used for Classification						Integration Regions used for Classification
Index	Mass	Start Mass	End Mass	Weight		Index	Mass	Start Mass	End Mass	Weight		Index	Mass	Start Mass	End Mass	Weight		Index	Mass	Start Mass	End Mass	Weight
29	12812	12684.7	12846.2	1.86142		26	11164.9	11092.3	11183.3	0.000384982		15	4992.19	4978.1	5029.44	0.143842		1	2452.1	2440.16	2470.49	0.406498
28	11241.1	11204.9	11325.3	1.36357		29	12812	12684.7	12846.2	0.000426405		11	4865.68	4838.28	4882.56	0.136435		2	2481.58	2470.49	2490.82	0.79055
26	11164.9	11092.3	11183.3	1.91079								29	12812	12684.7	12846.2	0.116594		3	2592.16	2576.42	2604.11	0.477022
11	4865.68	4838.28	4882.56	0.707984		Resolution						26	11164.9	11092.3	11183.3	0.104231		6	4270.63	4251.48	4298.93	0.390382
10	4826.63	4806.78	4838.28	0.569347		Resolution:	800					16	5066.14	5055.21	5121.54	0.0958564		7	4647.36	4633.83	4658.57	0.619345
6	4270.63	4251.48	4298.93	0.0890953		Base Line:	top hat					9	4707.8	4683.37	4739.41	0.0730954		8	4671.16	4658.57	4683.37	0.327843
27	11193.9	11183.3	11204.9	0.849308		Minimal Baseline Width:	0.1					2	2481.58	2470.49	2490.82	0.0676011		9	4707.8	4683.37	4739.41	0.467161
21	6407.24	6358.72	6462.24	0.471659		Loading Spectra Collection						19	6198.84	6173.79	6213.06	0.0513997		10	4826.63	4806.78	4838.28	0.487839
14	4968.62	4941.37	4978.1	0.517353		Data Reduction Filter:	true					10	4826.63	4806.78	4838.28	0.0325883		11	4865.68	4838.28	4882.56	0.483404
						Data Reduction Factor:	5					5	3326.49	3315.89	3353.86	0.0323968		12	4910.44	4888.9	4923.85	0.242794
Resolution						Minimal Mass:	500					23	9122.08	9091.36	9139.02	0.0312837		14	4968.62	4941.37	4978.1	0.886476
Resolution:	800					Maximal Mass:	20000					14	4968.62	4941.37	4978.1	0.0265418		15	4992.19	4978.1	5029.44	0.271915
Base Line:	top hat					Null Spectra Exclusion:	true					7	4647.36	4633.83	4658.57	0.0226654		18	5621.53	5604.77	5662.65	0.261409
Minimal Baseline Width:	0.1					Noise Spectra Exclusion:	true					8	4671.16	4658.57	4683.37	0.0197298		19	6198.84	6173.79	6213.06	0.46075
Loading Spectra Collection						Noise Threshold:						4	3257.99	3235.42	3280.72	0.0190724		22	6519.52	6489.62	6535.38	0.367965
Data Reduction Filter:	true					Noise Exclusion:	true					3	2592.16	2576.42	2604.11	0.0130752		23	9122.08	9091.36	9139.02	0.38798
Data Reduction Factor:	5					Adduct/Polymer Spectra Exclusion:	true					22	6519.52	6489.62	6535.38	0.0115676		25	10131.1	10113.7	10198.3	0.817537
Minimal Mass:	500					Exclusion Threshold:	1					25	10131.1	10113.7	10198.3	0.00202485		26	11164.9	11092.3	11183.3	1.58425
Maximal Mass:	20000					Adduct/Polymer Parameters:												27	11193.9	11183.3	11204.9	0.341806
Null Spectra Exclusion:	true						Na	21.98	1			Resolution						28	11241.1	11204.9	11325.3	0.993878
Noise Spectra Exclusion:	true						Mg	23.3	1			Resolution:	800					29	12812	12684.7	12846.2	1.71247
Noise Threshold:							K	38.09	1			Base Line:	top hat
Noise Exclusion:	true						PEG	44	1			Minimal Baseline Width:	0.1					Resolution
Adduct/Polymer Spectra Exclusion:	true						PPG	58	1			Loading Spectra Collection						Resolution:	800
Exclusion Threshold:	1						Oxidation	16	1			Data Reduction Filter:	true					Base Line:	top hat
Adduct/Polymer Parameters:						Adduct/Polymer Exclusion:	medium and high					Data Reduction Factor:	5					Minimal Baseline Width:	0.1
	Na	21.98	1			Support Spectra Grouping:	true					Minimal Mass:	500					Loading Spectra Collection
	Mg	23.3	1			Similarity Selection:	true					Maximal Mass:	20000					Data Reduction Filter:	true
	K	38.09	1			Similarity Exclusion:	true					Null Spectra Exclusion:	true					Data Reduction Factor:	5
	PEG	44	1			Smoothing						Noise Spectra Exclusion:	true					Minimal Mass:	500
	PPG	58	1			Smoothing Width (Da):	2					Noise Threshold:						Maximal Mass:	20000
	Oxidation	16	1			Cycles:	10					Noise Exclusion:	true					Null Spectra Exclusion:	true
Adduct/Polymer Exclusion:	medium and high					Recalibration						Adduct/Polymer Spectra Exclusion:	true					Noise Spectra Exclusion:	true
Support Spectra Grouping:	true					Recalibrate:	true					Exclusion Threshold:	1					Noise Threshold:
Similarity Selection:	true					Max Peak Shift:	0.2 %					Adduct/Polymer Parameters:						Noise Exclusion:	true
Similarity Exclusion:	true					Match to Calibrant Peaks:	0.1						Na	21.98	1			Adduct/Polymer Spectra Exclusion:	true
Smoothing						Exclude not Recalibratable Spectra	false						Mg	23.3	1			Exclusion Threshold:	1
Smoothing Width (Da):	2					Average Peak List Calculation							K	38.09	1			Adduct/Polymer Parameters:
Cycles:	10					Relative Threshold Base Peak:	0.05						PEG	44	1				Na	21.98	1
Recalibration						Signal to Noise Threshold:	2						PPG	58	1				Mg	23.3	1
Recalibrate:	true					Limit Peak Number:	true						Oxidation	16	1				K	38.09	1
Max Peak Shift:	0.2 %					Max Peak Number:	100					Adduct/Polymer Exclusion:	medium and high						PEG	44	1
Match to Calibrant Peaks:	0.1					Peak Sort Mode:	signal to noise					Support Spectra Grouping:	true						PPG	58	1
Exclude not Recalibratable Spectra	false					Peak Calculation						Similarity Selection:	true						Oxidation	16	1
Average Peak List Calculation						Use Areas:	true					Similarity Exclusion:	true					Adduct/Polymer Exclusion:	medium and high
Relative Threshold Base Peak:	0.05					Integration Type:	end point level					Smoothing						Support Spectra Grouping:	true
Signal to Noise Threshold:	2					Peak Selection						Smoothing Width (Da):	2					Similarity Selection:	true
Limit Peak Number:	true					Use All Peaks:	true					Cycles:	10					Similarity Exclusion:	true
Max Peak Number:	100					Sort Mode:	delta average arithmetic					Recalibration						Smoothing
Peak Sort Mode:	signal to noise					Model Generation						Recalibrate:	true					Smoothing Width (Da):	2
Peak Calculation						Algorithm:	Quick Classifier					Max Peak Shift:	0.2 %					Cycles:	10
Use Areas:	true					Sort Mode:	p value tta					Match to Calibrant Peaks:	0.1					Recalibration
Integration Type:	end point level											Exclude not Recalibratable Spectra	false					Recalibrate:	true
Peak Selection						Eingefügt aus <file://C:\BDAL\ClinProTools_2_2\Files\ClinProtModel0174.xml>						Average Peak List Calculation						Max Peak Shift:	0.2 %
Use All Peaks:	true											Relative Threshold Base Peak:	0.05					Match to Calibrant Peaks:	0.1
Sort Mode:	delta average arithmetic											Signal to Noise Threshold:	2					Exclude not Recalibratable Spectra	false
Model Generation												Limit Peak Number:	true					Average Peak List Calculation
Algorithm:	Genetic Algorithm											Max Peak Number:	100					Relative Threshold Base Peak:	0.05
Maximal Number of Best Peaks:	10											Peak Sort Mode:	signal to noise					Signal to Noise Threshold:	2
Automatic Detection of Initial Number of Peak Combinations:	true											Peak Calculation						Limit Peak Number:	true
Maximal Number of Generations:	3											Use Areas:	true					Max Peak Number:	100
Mutation Rate:	0.2											Integration Type:	end point level					Peak Sort Mode:	signal to noise
Crossover Rate:	0.5											Peak Selection						Peak Calculation
Use Varying Random Seed:	false											Use All Peaks:	true					Use Areas:	true
Number of Neighbors:	3											Sort Mode:	delta average arithmetic					Integration Type:	end point level
												Model Generation						Peak Selection
Eingefügt aus <file://C:\BDAL\ClinProTools_2_2\Files\ClinProtModel0173.xml>												Algorithm:	SNN					Use All Peaks:	true
												UpperLimit of Cycles:	1000					Sort Mode:	delta average arithmetic
												Automatic Number of Prototypes Detection:	true					Model Generation
																		Algorithm:	Support Vector Machine
												Eingefügt aus <file://C:\BDAL\ClinProTools_2_2\Files\ClinProtModel0175.xml>						Automatic Best Peak Detection:	true
																		Number of Neighbors:	3
																		Eingefügt aus <file://C:\BDAL\ClinProTools_2_2\Files\ClinProtModel0176.xml>

## Sheet: 4 vs 5
Bruker Logo						Bruker Logo							Bruker Logo							Bruker Logo
ClinProt Model						ClinProt Model							ClinProt Model							ClinProt Model
Name:	GA_3gegen4					Name:	QC_3gegen4						Name:	SNN_3gegen4						Name:	SVM_3gegen4
Date/Time:	2018-12-05T10:31:36.579+01:00					Date/Time:	2018-12-05T10:32:51.734+01:00						Date/Time:	2018-12-05T10:32:31.895+01:00						Date/Time:	2018-12-05T10:32:15.424+01:00
GUID:	80b890a0-78d0-4d4f-be70-24084efc8cf2					GUID:	61bdfbc2-9e0b-4ac3-8aaf-03af20e85727						GUID:	e13c2754-2974-467d-8db3-8440a2de2bb2						GUID:	7a59e848-368f-4e3d-8106-c4427f37ead9
ClinProTools Version:	2.2 build 83					ClinProTools Version:	2.2 build 83						ClinProTools Version:	2.2 build 83						ClinProTools Version:	2.2 build 83
Model Generation Classes						Model Generation Classes							Model Generation Classes							Model Generation Classes
Class 1:	K:\AG Karger\A034\3Gross_Quassow_Wald_MV_Frueling_10					Class 1:	K:\AG Karger\A034\3Gross_Quassow_Wald_MV_Frueling_10						Class 1:	K:\AG Karger\A034\3Gross_Quassow_Wald_MV_Frueling_10						Class 1:	K:\AG Karger\A034\3Gross_Quassow_Wald_MV_Frueling_10
Class 2:	K:\AG Karger\A034\4Gross_Quassow_Wald_MV_Sommer_30					Class 2:	K:\AG Karger\A034\4Gross_Quassow_Wald_MV_Sommer_30						Class 2:	K:\AG Karger\A034\4Gross_Quassow_Wald_MV_Sommer_30						Class 2:	K:\AG Karger\A034\4Gross_Quassow_Wald_MV_Sommer_30
Cross Validation						Cross Validation							Cross Validation							Cross Validation
Percent Leave Out:	0.5					Percent Leave Out:	0.5						Percent Leave Out:	0.5						Percent Leave Out:	0.5
Number of Iterations:	10					Number of Iterations:	10						Number of Iterations:	10						Number of Iterations:	10
Overall:	71.69 %					Overall:	70.92 %						Overall:	67.28 %						Overall:	68.5 %
Class 1:	58.82 %					Class 1:	63.46 %						Class 1:	73.08 %						Class 1:	47.06 %
Class 2:	84.56 %					Class 2:	78.38 %						Class 2:	61.49 %						Class 2:	89.93 %
Recognition Capability						Recognition Capability							Recognition Capability							Recognition Capability
Overall:	98.33 %					Overall:	88.33 %						Overall:	61.67 %						Overall:	98.33 %
Class 1:	1					Class 1:	0.8						Class 1:	1						Class 1:	1
Class 2:	96.67 %					Class 2:	96.67 %						Class 2:	23.33 %						Class 2:	96.67 %
Integration Regions used for Classification						Integration Regions used for Classification							Integration Regions used for Classification							Integration Regions used for Classification
Index	Mass	Start Mass	End Mass	Weight		Index	Mass	Start Mass	End Mass	Weight			Index	Mass	Start Mass	End Mass	Weight			Index	Mass	Start Mass	End Mass	Weight
28	11240.4	11204.3	11322.3	0.815574		1	2453.01	2440.73	2471.06	0.0100597			29	12811.3	12689.2	12845.6	0.0354344			15	4992.17	4978.11	5029.44	0.88152
3	2592.93	2576.96	2604.65	0.744133		3	2592.93	2576.96	2604.65	0.0100597										26	11164.5	11091.7	11182.7	0.921766
15	4992.17	4978.11	5029.44	0.72519		29	12811.3	12689.2	12845.6	0.000933767			Resolution							29	12811.3	12689.2	12845.6	1.40251
29	12811.3	12689.2	12845.6	1.505									Resolution:	800
25	10130.4	10110.8	10238.9	0.40864		Resolution							Base Line:	top hat						Resolution
19	6198.74	6175.35	6212.83	0.528633		Resolution:	800						Minimal Baseline Width:	0.1						Resolution:	800
1	2453.01	2440.73	2471.06	0.786892		Base Line:	top hat						Loading Spectra Collection							Base Line:	top hat
16	5067.28	5053.59	5121.52	0.588686		Minimal Baseline Width:	0.1						Data Reduction Filter:	true						Minimal Baseline Width:	0.1
8	4671.12	4658.64	4681.88	0.626877		Loading Spectra Collection							Data Reduction Factor:	5						Loading Spectra Collection
27	11193.5	11182.7	11204.3	0.61681		Data Reduction Filter:	true						Minimal Mass:	500						Data Reduction Filter:	true
						Data Reduction Factor:	5						Maximal Mass:	20000						Data Reduction Factor:	5
Resolution						Minimal Mass:	500						Null Spectra Exclusion:	true						Minimal Mass:	500
Resolution:	800					Maximal Mass:	20000						Noise Spectra Exclusion:	true						Maximal Mass:	20000
Base Line:	top hat					Null Spectra Exclusion:	true						Noise Threshold:							Null Spectra Exclusion:	true
Minimal Baseline Width:	0.1					Noise Spectra Exclusion:	true						Noise Exclusion:	true						Noise Spectra Exclusion:	true
Loading Spectra Collection						Noise Threshold:							Adduct/Polymer Spectra Exclusion:	true						Noise Threshold:
Data Reduction Filter:	true					Noise Exclusion:	true						Exclusion Threshold:	1						Noise Exclusion:	true
Data Reduction Factor:	5					Adduct/Polymer Spectra Exclusion:	true						Adduct/Polymer Parameters:							Adduct/Polymer Spectra Exclusion:	true
Minimal Mass:	500					Exclusion Threshold:	1							Na	21.98	1				Exclusion Threshold:	1
Maximal Mass:	20000					Adduct/Polymer Parameters:								Mg	23.3	1				Adduct/Polymer Parameters:
Null Spectra Exclusion:	true						Na	21.98	1					K	38.09	1					Na	21.98	1
Noise Spectra Exclusion:	true						Mg	23.3	1					PEG	44	1					Mg	23.3	1
Noise Threshold:							K	38.09	1					PPG	58	1					K	38.09	1
Noise Exclusion:	true						PEG	44	1					Oxidation	16	1					PEG	44	1
Adduct/Polymer Spectra Exclusion:	true						PPG	58	1				Adduct/Polymer Exclusion:	medium and high							PPG	58	1
Exclusion Threshold:	1						Oxidation	16	1				Support Spectra Grouping:	true							Oxidation	16	1
Adduct/Polymer Parameters:						Adduct/Polymer Exclusion:	medium and high						Similarity Selection:	true						Adduct/Polymer Exclusion:	medium and high
	Na	21.98	1			Support Spectra Grouping:	true						Similarity Exclusion:	true						Support Spectra Grouping:	true
	Mg	23.3	1			Similarity Selection:	true						Smoothing							Similarity Selection:	true
	K	38.09	1			Similarity Exclusion:	true						Smoothing Width (Da):	2						Similarity Exclusion:	true
	PEG	44	1			Smoothing							Cycles:	10						Smoothing
	PPG	58	1			Smoothing Width (Da):	2						Recalibration							Smoothing Width (Da):	2
	Oxidation	16	1			Cycles:	10						Recalibrate:	true						Cycles:	10
Adduct/Polymer Exclusion:	medium and high					Recalibration							Max Peak Shift:	0.2 %						Recalibration
Support Spectra Grouping:	true					Recalibrate:	true						Match to Calibrant Peaks:	0.1						Recalibrate:	true
Similarity Selection:	true					Max Peak Shift:	0.2 %						Exclude not Recalibratable Spectra	true						Max Peak Shift:	0.2 %
Similarity Exclusion:	true					Match to Calibrant Peaks:	0.1						Average Peak List Calculation							Match to Calibrant Peaks:	0.1
Smoothing						Exclude not Recalibratable Spectra	true						Relative Threshold Base Peak:	0.05						Exclude not Recalibratable Spectra	true
Smoothing Width (Da):	2					Average Peak List Calculation							Signal to Noise Threshold:	2						Average Peak List Calculation
Cycles:	10					Relative Threshold Base Peak:	0.05						Limit Peak Number:	true						Relative Threshold Base Peak:	0.05
Recalibration						Signal to Noise Threshold:	2						Max Peak Number:	100						Signal to Noise Threshold:	2
Recalibrate:	true					Limit Peak Number:	true						Peak Sort Mode:	signal to noise						Limit Peak Number:	true
Max Peak Shift:	0.2 %					Max Peak Number:	100						Peak Calculation							Max Peak Number:	100
Match to Calibrant Peaks:	0.1					Peak Sort Mode:	signal to noise						Use Areas:	true						Peak Sort Mode:	signal to noise
Exclude not Recalibratable Spectra	true					Peak Calculation							Integration Type:	end point level						Peak Calculation
Average Peak List Calculation						Use Areas:	true						Peak Selection							Use Areas:	true
Relative Threshold Base Peak:	0.05					Integration Type:	end point level						Use All Peaks:	true						Integration Type:	end point level
Signal to Noise Threshold:	2					Peak Selection							Sort Mode:	delta average arithmetic						Peak Selection
Limit Peak Number:	true					Use All Peaks:	true						Model Generation							Use All Peaks:	true
Max Peak Number:	100					Sort Mode:	delta average arithmetic						Algorithm:	SNN						Sort Mode:	delta average arithmetic
Peak Sort Mode:	signal to noise					Model Generation							UpperLimit of Cycles:	1000						Model Generation
Peak Calculation						Algorithm:	Quick Classifier						Automatic Number of Prototypes Detection:	true						Algorithm:	Support Vector Machine
Use Areas:	true					Sort Mode:	p value tta													Automatic Best Peak Detection:	true
Integration Type:	end point level												Eingefügt aus <file://C:\BDAL\ClinProTools_2_2\Files\ClinProtModel0224.xml>							Number of Neighbors:	3
Peak Selection						Eingefügt aus <file://C:\BDAL\ClinProTools_2_2\Files\ClinProtModel0223.xml>
Use All Peaks:	true																			Eingefügt aus <file://C:\BDAL\ClinProTools_2_2\Files\ClinProtModel0221.xml>
Sort Mode:	delta average arithmetic
Model Generation
Algorithm:	Genetic Algorithm
Maximal Number of Best Peaks:	10
Automatic Detection of Initial Number of Peak Combinations:	true
Maximal Number of Generations:	3
Mutation Rate:	0.2
Crossover Rate:	0.5
Use Varying Random Seed:	false
Number of Neighbors:	3
Eingefügt aus <file://C:\BDAL\ClinProTools_2_2\Files\ClinProtModel0220.xml>

## Sheet: 2 vs 6
Bruker Logo						Bruker Logo						Bruker Logo						Bruker Logo
ClinProt Model						ClinProt Model						ClinProt Model						ClinProt Model
Name:	GA_6gegen1					Name:	QC_6gegen1					Name:	SNN_6gegen1					Name:	SVM_6gegen1
Date/Time:	2018-07-25T13:54:37.401+02:00					Date/Time:	2018-07-25T13:55:35.133+02:00					Date/Time:	2018-07-25T13:55:16.399+02:00					Date/Time:	2018-07-25T13:55:00.072+02:00
GUID:	efdff584-a6b8-4953-8f89-229b270c3543					GUID:	fd5a4084-32e8-4aae-878a-6eb418d5ea52					GUID:	b5a43c0b-dbb3-4118-a474-ed62aaf95193					GUID:	44e8708f-9ef1-4569-93e8-79cd222f482b
ClinProTools Version:	2.2 build 83					ClinProTools Version:	2.2 build 83					ClinProTools Version:	2.2 build 83					ClinProTools Version:	2.2 build 83
Model Generation Classes						Model Generation Classes						Model Generation Classes						Model Generation Classes
Class 1:	K:\AG Karger\A034\1Vosswinkel_Wiese_MV_Fruehling_10					Class 1:	K:\AG Karger\A034\1Vosswinkel_Wiese_MV_Fruehling_10					Class 1:	K:\AG Karger\A034\1Vosswinkel_Wiese_MV_Fruehling_10					Class 1:	K:\AG Karger\A034\1Vosswinkel_Wiese_MV_Fruehling_10
Class 2:	K:\AG Karger\A034\6Loderhof_Wald_BY_Sommer_10_					Class 2:	K:\AG Karger\A034\6Loderhof_Wald_BY_Sommer_10_					Class 2:	K:\AG Karger\A034\6Loderhof_Wald_BY_Sommer_10_					Class 2:	K:\AG Karger\A034\6Loderhof_Wald_BY_Sommer_10_
Cross Validation						Cross Validation						Cross Validation						Cross Validation
Percent Leave Out:	0.5					Percent Leave Out:	0.5					Percent Leave Out:	0.5					Percent Leave Out:	0.5
Number of Iterations:	10					Number of Iterations:	10					Number of Iterations:	10					Number of Iterations:	10
Overall:	88.17 %					Overall:	75.85 %					Overall:	88.6 %					Overall:	79.83 %
Class 1:	0.98					Class 1:	86.79 %					Class 1:	1					Class 1:	0.98
Class 2:	78.33 %					Class 2:	64.91 %					Class 2:	77.19 %					Class 2:	61.67 %
Recognition Capability						Recognition Capability						Recognition Capability						Recognition Capability
Overall:	1					Overall:	1					Overall:	1					Overall:	1
Class 1:	1					Class 1:	1					Class 1:	1					Class 1:	1
Class 2:	1					Class 2:	1					Class 2:	1					Class 2:	1
Integration Regions used for Classification						Integration Regions used for Classification						Integration Regions used for Classification						Integration Regions used for Classification
Index	Mass	Start Mass	End Mass	Weight		Index	Mass	Start Mass	End Mass	Weight		Index	Mass	Start Mass	End Mass	Weight		Index	Mass	Start Mass	End Mass	Weight
18	6307.63	6266.8	6344.21	0.279657		6	4648.2	4634.63	4659.36	0.000974738		6	4648.2	4634.63	4659.36	0.167914		24	11195.6	11181.9	11203.5	1.4227
21	9984.64	9914.91	10005.5	1.09526		7	4671.77	4659.36	4682.59	0.00945184		24	11195.6	11181.9	11203.5	0.110639
9	4911.23	4891.15	4924.49	0.676661		8	4708.39	4693.45	4726.12	0.076654		22	10129.8	10105.5	10231.4	0.0975796		Resolution
24	11195.6	11181.9	11203.5	1.68706		9	4911.23	4891.15	4924.49	0.130244								Resolution:	800
6	4648.2	4634.63	4659.36	1.6526		21	9984.64	9914.91	10005.5	0.00956062		Resolution						Base Line:	top hat
3	3259.54	3248.6	3284.86	0.403393		22	10129.8	10105.5	10231.4	0.00108124		Resolution:	800					Minimal Baseline Width:	0.1
7	4671.77	4659.36	4682.59	1.18246		23	11163.5	11071.8	11181.9	0.109092		Base Line:	top hat					Loading Spectra Collection
23	11163.5	11071.8	11181.9	0.714436		24	11195.6	11181.9	11203.5	0.000784625		Minimal Baseline Width:	0.1					Data Reduction Filter:	true
4	3327.96	3317.41	3352.74	0.629675		26	12810	12698.5	12888.4	0.00945184		Loading Spectra Collection						Data Reduction Factor:	5
2	2482.99	2470.21	2490.52	0.400632								Data Reduction Filter:	true					Minimal Mass:	500
						Resolution						Data Reduction Factor:	5					Maximal Mass:	20000
Resolution						Resolution:	800					Minimal Mass:	500					Null Spectra Exclusion:	true
Resolution:	800					Base Line:	top hat					Maximal Mass:	20000					Noise Spectra Exclusion:	true
Base Line:	top hat					Minimal Baseline Width:	0.1					Null Spectra Exclusion:	true					Noise Threshold:
Minimal Baseline Width:	0.1					Loading Spectra Collection						Noise Spectra Exclusion:	true					Noise Exclusion:	true
Loading Spectra Collection						Data Reduction Filter:	true					Noise Threshold:						Adduct/Polymer Spectra Exclusion:	true
Data Reduction Filter:	true					Data Reduction Factor:	5					Noise Exclusion:	true					Exclusion Threshold:	1
Data Reduction Factor:	5					Minimal Mass:	500					Adduct/Polymer Spectra Exclusion:	true					Adduct/Polymer Parameters:
Minimal Mass:	500					Maximal Mass:	20000					Exclusion Threshold:	1						Na	21.98	1
Maximal Mass:	20000					Null Spectra Exclusion:	true					Adduct/Polymer Parameters:							Mg	23.3	1
Null Spectra Exclusion:	true					Noise Spectra Exclusion:	true						Na	21.98	1				K	38.09	1
Noise Spectra Exclusion:	true					Noise Threshold:							Mg	23.3	1				PEG	44	1
Noise Threshold:						Noise Exclusion:	true						K	38.09	1				PPG	58	1
Noise Exclusion:	true					Adduct/Polymer Spectra Exclusion:	true						PEG	44	1				Oxidation	16	1
Adduct/Polymer Spectra Exclusion:	true					Exclusion Threshold:	1						PPG	58	1			Adduct/Polymer Exclusion:	medium and high
Exclusion Threshold:	1					Adduct/Polymer Parameters:							Oxidation	16	1			Support Spectra Grouping:	true
Adduct/Polymer Parameters:							Na	21.98	1			Adduct/Polymer Exclusion:	medium and high					Similarity Selection:	true
	Na	21.98	1				Mg	23.3	1			Support Spectra Grouping:	true					Similarity Exclusion:	true
	Mg	23.3	1				K	38.09	1			Similarity Selection:	true					Smoothing
	K	38.09	1				PEG	44	1			Similarity Exclusion:	true					Smoothing Width (Da):	2
	PEG	44	1				PPG	58	1			Smoothing						Cycles:	10
	PPG	58	1				Oxidation	16	1			Smoothing Width (Da):	2					Recalibration
	Oxidation	16	1			Adduct/Polymer Exclusion:	medium and high					Cycles:	10					Recalibrate:	true
Adduct/Polymer Exclusion:	medium and high					Support Spectra Grouping:	true					Recalibration						Max Peak Shift:	0.2 %
Support Spectra Grouping:	true					Similarity Selection:	true					Recalibrate:	true					Match to Calibrant Peaks:	0.1
Similarity Selection:	true					Similarity Exclusion:	true					Max Peak Shift:	0.2 %					Exclude not Recalibratable Spectra	true
Similarity Exclusion:	true					Smoothing						Match to Calibrant Peaks:	0.1					Average Peak List Calculation
Smoothing						Smoothing Width (Da):	2					Exclude not Recalibratable Spectra	true					Relative Threshold Base Peak:	0.05
Smoothing Width (Da):	2					Cycles:	10					Average Peak List Calculation						Signal to Noise Threshold:	2
Cycles:	10					Recalibration						Relative Threshold Base Peak:	0.05					Limit Peak Number:	true
Recalibration						Recalibrate:	true					Signal to Noise Threshold:	2					Max Peak Number:	100
Recalibrate:	true					Max Peak Shift:	0.2 %					Limit Peak Number:	true					Peak Sort Mode:	signal to noise
Max Peak Shift:	0.2 %					Match to Calibrant Peaks:	0.1					Max Peak Number:	100					Peak Calculation
Match to Calibrant Peaks:	0.1					Exclude not Recalibratable Spectra	true					Peak Sort Mode:	signal to noise					Use Areas:	true
Exclude not Recalibratable Spectra	true					Average Peak List Calculation						Peak Calculation						Integration Type:	end point level
Average Peak List Calculation						Relative Threshold Base Peak:	0.05					Use Areas:	true					Peak Selection
Relative Threshold Base Peak:	0.05					Signal to Noise Threshold:	2					Integration Type:	end point level					Use All Peaks:	true
Signal to Noise Threshold:	2					Limit Peak Number:	true					Peak Selection						Sort Mode:	delta average arithmetic
Limit Peak Number:	true					Max Peak Number:	100					Use All Peaks:	true					Model Generation
Max Peak Number:	100					Peak Sort Mode:	signal to noise					Sort Mode:	delta average arithmetic					Algorithm:	Support Vector Machine
Peak Sort Mode:	signal to noise					Peak Calculation						Model Generation						Automatic Best Peak Detection:	true
Peak Calculation						Use Areas:	true					Algorithm:	SNN					Number of Neighbors:	3
Use Areas:	true					Integration Type:	end point level					UpperLimit of Cycles:	1000
Integration Type:	end point level					Peak Selection						Automatic Number of Prototypes Detection:	true					Eingefügt aus <file://C:\BDAL\ClinProTools_2_2\Files\ClinProtModel0188.xml>
Peak Selection						Use All Peaks:	true
Use All Peaks:	true					Sort Mode:	delta average arithmetic					Eingefügt aus <file://C:\BDAL\ClinProTools_2_2\Files\ClinProtModel0187.xml>
Sort Mode:	delta average arithmetic					Model Generation
Model Generation						Algorithm:	Quick Classifier
Algorithm:	Genetic Algorithm					Sort Mode:	p value tta
Maximal Number of Best Peaks:	10
Automatic Detection of Initial Number of Peak Combinations:	true					Eingefügt aus <file://C:\BDAL\ClinProTools_2_2\Files\ClinProtModel0186.xml>
Maximal Number of Generations:	3
Mutation Rate:	0.2
Crossover Rate:	0.5
Use Varying Random Seed:	false
Number of Neighbors:	3
Eingefügt aus <file://C:\BDAL\ClinProTools_2_2\Files\ClinProtModel0184.xml>

## Sheet: 5 vs adult
Bruker Logo						Bruker Logo						Bruker Logo						Bruker Logo
ClinProt Model						ClinProt Model						ClinProt Model						ClinProt Model
Name:	GA_4gegenAdult					Name:	QC_4gegenAdult					Name:	SNN_4gegen Adult					Name:	SVM_4gegenAdult
Date/Time:	2018-07-23T12:15:08.074+02:00					Date/Time:	2018-07-23T12:25:13.825+02:00					Date/Time:	2018-07-23T12:21:23.181+02:00					Date/Time:	2018-07-23T12:18:26.882+02:00
GUID:	24ed936c-d0de-4e01-8fcb-497bb1afdd15					GUID:	2b46b914-bedf-4daa-bdea-6c6a469155ac					GUID:	829aeebc-06eb-4087-b668-00d9028d96af					GUID:	0597e1db-bf3d-4a02-aff3-d68d886c3219
ClinProTools Version:	2.2 build 83					ClinProTools Version:	2.2 build 83					ClinProTools Version:	2.2 build 83					ClinProTools Version:	2.2 build 83
Model Generation Classes						Model Generation Classes						Model Generation Classes						Model Generation Classes
Class 1:	K:\AG Karger\A034\4Gross_Quassow_Wald_MV_Sommer_30					Class 1:	K:\AG Karger\A034\4Gross_Quassow_Wald_MV_Sommer_30					Class 1:	K:\AG Karger\A034\4Gross_Quassow_Wald_MV_Sommer_30					Class 1:	K:\AG Karger\A034\4Gross_Quassow_Wald_MV_Sommer_30
Class 2:	K:\AG Karger\A034\Outgroup IR_adult					Class 2:	K:\AG Karger\A034\Outgroup IR_adult					Class 2:	K:\AG Karger\A034\Outgroup IR_adult					Class 2:	K:\AG Karger\A034\Outgroup IR_adult
Cross Validation						Cross Validation						Cross Validation						Cross Validation
Percent Leave Out:	0.5					Percent Leave Out:	0.5					Percent Leave Out:	0.5					Percent Leave Out:	0.5
Number of Iterations:	10					Number of Iterations:	10					Number of Iterations:	10					Number of Iterations:	10
Overall:	1					Overall:	99.49 %					Overall:	96.56 %					Overall:	99.91 %
Class 1:	1					Class 1:	98.98 %					Class 1:	1					Class 1:	99.81 %
Class 2:	1					Class 2:	1					Class 2:	93.12 %					Class 2:	1
Recognition Capability						Recognition Capability						Recognition Capability						Recognition Capability
Overall:	1					Overall:	99.92 %					Overall:	98.56 %					Overall:	1
Class 1:	1					Class 1:	99.85 %					Class 1:	1					Class 1:	1
Class 2:	1					Class 2:	1					Class 2:	97.13 %					Class 2:	1
Integration Regions used for Classification						Integration Regions used for Classification						Integration Regions used for Classification						Integration Regions used for Classification
Index	Mass	Start Mass	End Mass	Weight		Index	Mass	Start Mass	End Mass	Weight		Index	Mass	Start Mass	End Mass	Weight		Index	Mass	Start Mass	End Mass	Weight
34	4992.19	4978.71	5044.66	2.37747		1	2452.99	2441.43	2469.57	5.30764e-133		3	2570.41	2558.39	2582.58	0.293697		34	4992.19	4978.71	5044.66	1.67748
4	2592.82	2582.58	2605.71	1.24747		2	2481.2	2469.57	2491.06	3.86779e-19		23	4632.04	4609.11	4640.01	0.101556		38	5622.3	5604.86	5661.14	1.35074
6	3327.27	3316.38	3342.59	2.36804		3	2570.41	2558.39	2582.58	1.31759e-16		20	4449.75	4436.46	4459.19	0.097169		40	6406.69	6358.41	6456.63	1.21806
45	9121.23	9085.61	9131.16	0.174927		4	2592.82	2582.58	2605.71	4.48779e-114		10	3829.44	3818.07	3840.56	0.0927193		48	9729.44	9711.32	9780.88	1.23075
1	2452.99	2441.43	2469.57	1.38419		6	3327.27	3316.38	3342.59	3.67e-170		22	4493.38	4477.42	4507.87	0.0875158
8	3565.91	3556.03	3576.38	0.57959		9	3781.65	3763.52	3790.05	2.17307e-12		48	9729.44	9711.32	9780.88	0.0630378		Resolution
27	4706.84	4699	4738.02	0.833273		10	3829.44	3818.07	3840.56	1.51977e-09		13	4213.7	4205.02	4228.62	0.0605659		Resolution:	800
9	3781.65	3763.52	3790.05	0.85514		13	4213.7	4205.02	4228.62	1.95976e-17		42	6824.52	6789.49	6838.26	0.0549566		Base Line:	top hat
22	4493.38	4477.42	4507.87	0.893789		18	4357.31	4346.13	4377.64	2.20054e-28		19	4395.23	4377.64	4424.37	0.0469326		Minimal Baseline Width:	0.1
5	2727.34	2712.29	2733.63	0.589427		20	4449.75	4436.46	4459.19	1.63539e-11		9	3781.65	3763.52	3790.05	0.0424088		Loading Spectra Collection
						22	4493.38	4477.42	4507.87	3.88151e-13		21	4464.57	4459.19	4477.42	0.0267304		Data Reduction Filter:	true
Resolution						26	4691.06	4678.78	4699	6.53535e-16		34	4992.19	4978.71	5044.66	0.0253222		Data Reduction Factor:	5
Resolution:	800					27	4706.84	4699	4738.02	1.33089e-13								Minimal Mass:	500
Base Line:	top hat					30	4862	4848.12	4870.3	8.19355e-08		Resolution						Maximal Mass:	20000
Minimal Baseline Width:	0.1					34	4992.19	4978.71	5044.66	1.37342e-113		Resolution:	800					Null Spectra Exclusion:	true
Loading Spectra Collection						36	5111.92	5099.68	5127.3	1.12788e-09		Base Line:	top hat					Noise Spectra Exclusion:	true
Data Reduction Filter:	true					37	5582.69	5560.72	5604.86	1.84026e-185		Minimal Baseline Width:	0.1					Noise Threshold:
Data Reduction Factor:	5					38	5622.3	5604.86	5661.14	1.73883e-171		Loading Spectra Collection						Noise Exclusion:	true
Minimal Mass:	500					40	6406.69	6358.41	6456.63	0		Data Reduction Filter:	true					Adduct/Polymer Spectra Exclusion:	true
Maximal Mass:	20000					42	6824.52	6789.49	6838.26	3.07342e-12		Data Reduction Factor:	5					Exclusion Threshold:	1
Null Spectra Exclusion:	true					49	9984.83	9923.02	10043.4	4.30265e-133		Minimal Mass:	500					Adduct/Polymer Parameters:
Noise Spectra Exclusion:	true					53	12810.7	12716	12888.3	4.33082e-37		Maximal Mass:	20000						Na	21.98	1
Noise Threshold:												Null Spectra Exclusion:	true						Mg	23.3	1
Noise Exclusion:	true					Resolution						Noise Spectra Exclusion:	true						K	38.09	1
Adduct/Polymer Spectra Exclusion:	true					Resolution:	800					Noise Threshold:							PEG	44	1
Exclusion Threshold:	1					Base Line:	top hat					Noise Exclusion:	true						PPG	58	1
Adduct/Polymer Parameters:						Minimal Baseline Width:	0.1					Adduct/Polymer Spectra Exclusion:	true						Oxidation	16	1
	Na	21.98	1			Loading Spectra Collection						Exclusion Threshold:	1					Adduct/Polymer Exclusion:	medium and high
	Mg	23.3	1			Data Reduction Filter:	true					Adduct/Polymer Parameters:						Support Spectra Grouping:	false
	K	38.09	1			Data Reduction Factor:	5						Na	21.98	1			Similarity Selection:	false
	PEG	44	1			Minimal Mass:	500						Mg	23.3	1			Smoothing
	PPG	58	1			Maximal Mass:	20000						K	38.09	1			Smoothing Width (Da):	2
	Oxidation	16	1			Null Spectra Exclusion:	true						PEG	44	1			Cycles:	10
Adduct/Polymer Exclusion:	medium and high					Noise Spectra Exclusion:	true						PPG	58	1			Recalibration
Support Spectra Grouping:	false					Noise Threshold:							Oxidation	16	1			Recalibrate:	true
Similarity Selection:	false					Noise Exclusion:	true					Adduct/Polymer Exclusion:	medium and high					Max Peak Shift:	0.2 %
Smoothing						Adduct/Polymer Spectra Exclusion:	true					Support Spectra Grouping:	false					Match to Calibrant Peaks:	0.1
Smoothing Width (Da):	2					Exclusion Threshold:	1					Similarity Selection:	false					Exclude not Recalibratable Spectra	true
Cycles:	10					Adduct/Polymer Parameters:						Smoothing						Average Peak List Calculation
Recalibration							Na	21.98	1			Smoothing Width (Da):	2					Relative Threshold Base Peak:	0.05
Recalibrate:	true						Mg	23.3	1			Cycles:	10					Signal to Noise Threshold:	2
Max Peak Shift:	0.2 %						K	38.09	1			Recalibration						Limit Peak Number:	true
Match to Calibrant Peaks:	0.1						PEG	44	1			Recalibrate:	true					Max Peak Number:	100
Exclude not Recalibratable Spectra	true						PPG	58	1			Max Peak Shift:	0.2 %					Peak Sort Mode:	signal to noise
Average Peak List Calculation							Oxidation	16	1			Match to Calibrant Peaks:	0.1					Peak Calculation
Relative Threshold Base Peak:	0.05					Adduct/Polymer Exclusion:	medium and high					Exclude not Recalibratable Spectra	true					Use Areas:	true
Signal to Noise Threshold:	2					Support Spectra Grouping:	false					Average Peak List Calculation						Integration Type:	end point level
Limit Peak Number:	true					Similarity Selection:	false					Relative Threshold Base Peak:	0.05					Peak Selection
Max Peak Number:	100					Smoothing						Signal to Noise Threshold:	2					Use All Peaks:	true
Peak Sort Mode:	signal to noise					Smoothing Width (Da):	2					Limit Peak Number:	true					Sort Mode:	delta average arithmetic
Peak Calculation						Cycles:	10					Max Peak Number:	100					Model Generation
Use Areas:	true					Recalibration						Peak Sort Mode:	signal to noise					Algorithm:	Support Vector Machine
Integration Type:	end point level					Recalibrate:	true					Peak Calculation						Automatic Best Peak Detection:	true
Peak Selection						Max Peak Shift:	0.2 %					Use Areas:	true					Number of Neighbors:	3
Use All Peaks:	true					Match to Calibrant Peaks:	0.1					Integration Type:	end point level
Sort Mode:	delta average arithmetic					Exclude not Recalibratable Spectra	true					Peak Selection						Eingefügt aus <file://C:\BDAL\ClinProTools_2_2\Files\ClinProtModel0192.xml>
Model Generation						Average Peak List Calculation						Use All Peaks:	true
Algorithm:	Genetic Algorithm					Relative Threshold Base Peak:	0.05					Sort Mode:	delta average arithmetic
Maximal Number of Best Peaks:	10					Signal to Noise Threshold:	2					Model Generation
Automatic Detection of Initial Number of Peak Combinations:	true					Limit Peak Number:	true					Algorithm:	SNN
Maximal Number of Generations:	3					Max Peak Number:	100					UpperLimit of Cycles:	1000
Mutation Rate:	0.2					Peak Sort Mode:	signal to noise					Automatic Number of Prototypes Detection:	true
Crossover Rate:	0.5					Peak Calculation
Use Varying Random Seed:	false					Use Areas:	true					Eingefügt aus <file://C:\BDAL\ClinProTools_2_2\Files\ClinProtModel0191.xml>
Number of Neighbors:	3					Integration Type:	end point level
						Peak Selection
Eingefügt aus <file://C:\BDAL\ClinProTools_2_2\Files\ClinProtModel0189.xml>						Use All Peaks:	true
						Sort Mode:	delta average arithmetic
						Model Generation
						Algorithm:	Quick Classifier
						Sort Mode:	p value tta
						Eingefügt aus <file://C:\BDAL\ClinProTools_2_2\Files\ClinProtModel0190.xml>

## Sheet: 1 vs adult
Bruker Logo						Bruker Logo						Bruker Logo						Bruker Logo
ClinProt Model						ClinProt Model						ClinProt Model						ClinProt Model
Name:	GA_5gegenAdult					Name:	QC_5gegenAdult					Name:	SNN_5gegenAdult					Name:	SVM_5gegenAdult
Date/Time:	2018-07-23T13:02:00.296+02:00					Date/Time:	2018-07-23T13:07:54.994+02:00					Date/Time:	2018-07-23T13:06:31.473+02:00					Date/Time:	2018-07-23T13:05:03.961+02:00
GUID:	f4ae94f9-9a62-464d-93be-21d0f88594b6					GUID:	00c4eb3b-aa79-4ebf-aaca-901c0f3a9b59					GUID:	8935f2d4-1959-4d99-a972-feb7192abe47					GUID:	ea400376-bf53-4e7e-a611-f635b2aecb9b
ClinProTools Version:	2.2 build 83					ClinProTools Version:	2.2 build 83					ClinProTools Version:	2.2 build 83					ClinProTools Version:	2.2 build 83
Model Generation Classes						Model Generation Classes						Model Generation Classes						Model Generation Classes
Class 1:	K:\AG Karger\A034\5Hausach_Wald_BW_Sommer_29					Class 1:	K:\AG Karger\A034\5Hausach_Wald_BW_Sommer_29					Class 1:	K:\AG Karger\A034\5Hausach_Wald_BW_Sommer_29					Class 1:	K:\AG Karger\A034\5Hausach_Wald_BW_Sommer_29
Class 2:	K:\AG Karger\A034\Outgroup IR_adult					Class 2:	K:\AG Karger\A034\Outgroup IR_adult					Class 2:	K:\AG Karger\A034\Outgroup IR_adult					Class 2:	K:\AG Karger\A034\Outgroup IR_adult
Cross Validation						Cross Validation						Cross Validation						Cross Validation
Percent Leave Out:	0.5					Percent Leave Out:	0.5					Percent Leave Out:	0.5					Percent Leave Out:	0.5
Number of Iterations:	10					Number of Iterations:	10					Number of Iterations:	10					Number of Iterations:	10
Overall:	1					Overall:	99.87 %					Overall:	96.22 %					Overall:	98.11 %
Class 1:	1					Class 1:	99.74 %					Class 1:	1					Class 1:	98.51 %
Class 2:	1					Class 2:	1					Class 2:	92.44 %					Class 2:	97.71 %
Recognition Capability						Recognition Capability						Recognition Capability						Recognition Capability
Overall:	1					Overall:	1					Overall:	99.28 %					Overall:	1
Class 1:	1					Class 1:	1					Class 1:	1					Class 1:	1
Class 2:	1					Class 2:	1					Class 2:	98.56 %					Class 2:	1
Integration Regions used for Classification						Integration Regions used for Classification						Integration Regions used for Classification						Integration Regions used for Classification
Index	Mass	Start Mass	End Mass	Weight		Index	Mass	Start Mass	End Mass	Weight		Index	Mass	Start Mass	End Mass	Weight		Index	Mass	Start Mass	End Mass	Weight
43	6406.87	6359.1	6457.35	2.60767		1	2452.17	2440.83	2467.84	1.20185e-80		20	4357.51	4346.18	4377.7	0.203747		4	2591.52	2583.17	2605.16	1.29741
37	4992.05	4978.97	5043.33	1.97307		2	2480.5	2467.84	2498.42	1.02707e-38		3	2570.64	2557.83	2583.17	0.180378		26	4632.34	4609.25	4640.16	1.32217
16	4241.41	4228.63	4253.79	0.668418		4	2591.52	2583.17	2605.16	5.09235e-139		26	4632.34	4609.25	4640.16	0.153498		37	4992.05	4978.97	5043.33	1.46869
3	2570.64	2557.83	2583.17	0.982578		7	3326.81	3317.38	3342.29	2.53641e-120		23	4464.77	4459.28	4477.51	0.0856311
56	11164.3	11084.4	11185.2	0.583675		20	4357.51	4346.18	4377.7	1.19023e-30		37	4992.05	4978.97	5043.33	0.0748876		Resolution
30	4706.71	4699.17	4738.2	0.697848		37	4992.05	4978.97	5043.33	1.13842e-88		10	3781.81	3763.37	3789.91	0.0527562		Resolution:	800
10	3781.81	3763.37	3789.91	0.868285		40	5582.55	5561.17	5605.32	1.22764e-126		49	7737.85	7719.11	7759.1	0.0471		Base Line:	top hat
57	11243.8	11204.4	11339.6	0.373377		41	5622.35	5605.32	5661.62	2.56812e-121		11	3829.65	3817.94	3840.44	0.040663		Minimal Baseline Width:	0.1
4	2591.52	2583.17	2605.16	1.57685		43	6406.87	6359.1	6457.35	4.1153e-286		47	6887.05	6871.08	6908.81	0.0391713		Loading Spectra Collection
50	9121.62	9086.98	9132.54	0.247649		54	9985.53	9922.29	10042.7	2.63643e-86		25	4570.56	4563.07	4578.44	0.035712		Data Reduction Filter:	true
						58	12811.6	12712.8	12859.3	8.41329e-49		22	4449.82	4436.54	4459.28	0.0312386		Data Reduction Factor:	5
Resolution												24	4493.31	4477.51	4507.97	0.0226509		Minimal Mass:	500
Resolution:	800					Resolution						43	6406.87	6359.1	6457.35	0.0223147		Maximal Mass:	20000
Base Line:	top hat					Resolution:	800					41	5622.35	5605.32	5661.62	0.0053082		Null Spectra Exclusion:	true
Minimal Baseline Width:	0.1					Base Line:	top hat					12	3924.66	3911.18	3945.36	0.00386903		Noise Spectra Exclusion:	true
Loading Spectra Collection						Minimal Baseline Width:	0.1					40	5582.55	5561.17	5605.32	0.00107392		Noise Threshold:
Data Reduction Filter:	true					Loading Spectra Collection												Noise Exclusion:	true
Data Reduction Factor:	5					Data Reduction Filter:	true					Resolution						Adduct/Polymer Spectra Exclusion:	true
Minimal Mass:	500					Data Reduction Factor:	5					Resolution:	800					Exclusion Threshold:	1
Maximal Mass:	20000					Minimal Mass:	500					Base Line:	top hat					Adduct/Polymer Parameters:
Null Spectra Exclusion:	true					Maximal Mass:	20000					Minimal Baseline Width:	0.1						Na	21.98	1
Noise Spectra Exclusion:	true					Null Spectra Exclusion:	true					Loading Spectra Collection							Mg	23.3	1
Noise Threshold:						Noise Spectra Exclusion:	true					Data Reduction Filter:	true						K	38.09	1
Noise Exclusion:	true					Noise Threshold:						Data Reduction Factor:	5						PEG	44	1
Adduct/Polymer Spectra Exclusion:	true					Noise Exclusion:	true					Minimal Mass:	500						PPG	58	1
Exclusion Threshold:	1					Adduct/Polymer Spectra Exclusion:	true					Maximal Mass:	20000						Oxidation	16	1
Adduct/Polymer Parameters:						Exclusion Threshold:	1					Null Spectra Exclusion:	true					Adduct/Polymer Exclusion:	medium and high
	Na	21.98	1			Adduct/Polymer Parameters:						Noise Spectra Exclusion:	true					Support Spectra Grouping:	false
	Mg	23.3	1				Na	21.98	1			Noise Threshold:						Similarity Selection:	false
	K	38.09	1				Mg	23.3	1			Noise Exclusion:	true					Smoothing
	PEG	44	1				K	38.09	1			Adduct/Polymer Spectra Exclusion:	true					Smoothing Width (Da):	2
	PPG	58	1				PEG	44	1			Exclusion Threshold:	1					Cycles:	10
	Oxidation	16	1				PPG	58	1			Adduct/Polymer Parameters:						Recalibration
Adduct/Polymer Exclusion:	medium and high						Oxidation	16	1				Na	21.98	1			Recalibrate:	true
Support Spectra Grouping:	false					Adduct/Polymer Exclusion:	medium and high						Mg	23.3	1			Max Peak Shift:	0.2 %
Similarity Selection:	false					Support Spectra Grouping:	false						K	38.09	1			Match to Calibrant Peaks:	0.1
Smoothing						Similarity Selection:	false						PEG	44	1			Exclude not Recalibratable Spectra	true
Smoothing Width (Da):	2					Smoothing							PPG	58	1			Average Peak List Calculation
Cycles:	10					Smoothing Width (Da):	2						Oxidation	16	1			Relative Threshold Base Peak:	0.05
Recalibration						Cycles:	10					Adduct/Polymer Exclusion:	medium and high					Signal to Noise Threshold:	2
Recalibrate:	true					Recalibration						Support Spectra Grouping:	false					Limit Peak Number:	true
Max Peak Shift:	0.2 %					Recalibrate:	true					Similarity Selection:	false					Max Peak Number:	100
Match to Calibrant Peaks:	0.1					Max Peak Shift:	0.2 %					Smoothing						Peak Sort Mode:	signal to noise
Exclude not Recalibratable Spectra	true					Match to Calibrant Peaks:	0.1					Smoothing Width (Da):	2					Peak Calculation
Average Peak List Calculation						Exclude not Recalibratable Spectra	true					Cycles:	10					Use Areas:	true
Relative Threshold Base Peak:	0.05					Average Peak List Calculation						Recalibration						Integration Type:	end point level
Signal to Noise Threshold:	2					Relative Threshold Base Peak:	0.05					Recalibrate:	true					Peak Selection
Limit Peak Number:	true					Signal to Noise Threshold:	2					Max Peak Shift:	0.2 %					Use All Peaks:	true
Max Peak Number:	100					Limit Peak Number:	true					Match to Calibrant Peaks:	0.1					Sort Mode:	delta average arithmetic
Peak Sort Mode:	signal to noise					Max Peak Number:	100					Exclude not Recalibratable Spectra	true					Model Generation
Peak Calculation						Peak Sort Mode:	signal to noise					Average Peak List Calculation						Algorithm:	Support Vector Machine
Use Areas:	true					Peak Calculation						Relative Threshold Base Peak:	0.05					Automatic Best Peak Detection:	true
Integration Type:	end point level					Use Areas:	true					Signal to Noise Threshold:	2					Number of Neighbors:	3
Peak Selection						Integration Type:	end point level					Limit Peak Number:	true
Use All Peaks:	true					Peak Selection						Max Peak Number:	100					Eingefügt aus <file://C:\BDAL\ClinProTools_2_2\Files\ClinProtModel0197.xml>
Sort Mode:	delta average arithmetic					Use All Peaks:	true					Peak Sort Mode:	signal to noise
Model Generation						Sort Mode:	delta average arithmetic					Peak Calculation
Algorithm:	Genetic Algorithm					Model Generation						Use Areas:	true
Maximal Number of Best Peaks:	10					Algorithm:	Quick Classifier					Integration Type:	end point level
Automatic Detection of Initial Number of Peak Combinations:	true					Sort Mode:	p value tta					Peak Selection
Maximal Number of Generations:	3											Use All Peaks:	true
Mutation Rate:	0.2					Eingefügt aus <file://C:\BDAL\ClinProTools_2_2\Files\ClinProtModel0194.xml>						Sort Mode:	delta average arithmetic
Crossover Rate:	0.5											Model Generation
Use Varying Random Seed:	false											Algorithm:	SNN
Number of Neighbors:	3											UpperLimit of Cycles:	1000
												Automatic Number of Prototypes Detection:	true
Eingefügt aus <file://C:\BDAL\ClinProTools_2_2\Files\ClinProtModel0193.xml>
												Eingefügt aus <file://C:\BDAL\ClinProTools_2_2\Files\ClinProtModel0195.xml>

[truncated: 2 more sheets: 1 vs 1, 5 vs 5]
